# Supplementary material for: Cardiotoxicity detection tool for breast cancer chemotherapy: a retrospective study
Source: PeerJ Comput Sci. 2024 Aug 2;12:e2230. doi: 10.7717/peerj-cs.2230 (PMC11323080; doi:10.7717/peerj-cs.2230)
Supplement: Supplemental Information 13 — This offers a comprehensive framework for researchers to analyze parameters such as the left ventricle ejection fraction, dyssynchrony metrics, and numerous additional factors. [file peerj-cs-10-2230-s013.zip]

Archive with 57 entries (57 files):
- Orig.bmp
- clinic_heart_disease_system.fig
- Dialogue_box_pre_post.fig
- logo.jpg
- ApEn_slow.m
- ApEnBoundEnForUnifron_noisy_signal.m
- Bkg_experiment.m
- Bkg_experiment_witth_problems.m
- BoundedProcess.m
- chenvese.m
- clinic_heart_disease_system.m
- cnr.m
- computeEntropySynchrony.m
- computeEntropySynchronyNo.m
- Dialogue_box_pre_post.m
- dos.m
- energy_Pcount_Gcount_iteration_To_excel.m
- EntropySig.m
- exportInfo2Excel.m
- Filtering_Experiment_CNR_SR_MSI_PSNR.m
- Filtering_Experiment_MSI_PSNR.m
- Image_Entropy_Experiment.m
- Image_Entropy_Experiment_poision.m
- LVtimeActivityCurve.m
- mask_all.m
- mask_all3.m
- max_min_MUGA.m
- max_min_MUGA3.m
- MMWF_2D.m
- MyHistogram.m
- phase2.m
- PhaseBkg.m
- PhaseBkg16Images.m
- PhaseBkgFn.m
- PhaseByFFt2.m
- phaseImage.m
- phaseImageAll_ROIs.m
- plotEpsilonVsApEn.m
- regionGrowing.m
- regionGrowing2.m
- regionGrowing3.m
- regiongrowingX.m
- ROI_max_min.m
- ROI_max_min3.m
- num.mat
- numBkg.mat
- bkg.xlsx
- energy.xlsx
- Entropy.xlsx
- Filtering.xlsx
- ImageNoiseEntropyExperiment.xlsx
- ImageNoiseEntropyExperimentPoisson.xlsx
- new_platform.xlsx
- platform.xlsx
- platformX.xlsx
- help.png
- license.txt
