# Supplementary material for: Cardiotoxicity detection tool for breast cancer chemotherapy: a retrospective study
Source: PeerJ Comput Sci. 2024 Aug 2;12:e2230. doi: 10.7717/peerj-cs.2230 (PMC11323080; doi:10.7717/peerj-cs.2230)
Supplement: Supplemental Information 13 — This offers a comprehensive framework for researchers to analyze parameters such as the left ventricle ejection fraction, dyssynchrony metrics, and numerous additional factors. [file peerj-cs-10-2230-s013.zip › computeEntropySynchronyNo.m]

%%%%%%%%%%%%%%%%%%%%%%%%%%%%%%%%%%%%%%%%%%%%%
%% Entropy & Synchrony Calculation %%
%%%%%%%%%%%%%%%%%%%%%%%%%%%%%%%%%%%%%%%%%%%%%
function  [entropy,synchrony]=computeEntropySynchronyNo(vol,par1,par2,par3)
[m n l]=size(vol);
  vectora = zeros(m,n);
  vectorb = zeros(m,n);
  %create a temporary array for image statistics for each loop
  temparray = uint16(zeros(1,l));
  %create a permanant array of amplitudes and initialise it to 0
  amparr = zeros(m,n);
  %create a permanant array of phases and initialise it to 0
  phasearr = zeros(m,n);
  %initialise a counter
  c = 0;
  volx=sum(vol,3);
  for x = 1:1:m

    for y = 1:1:n

      temparray(:) = 0;
      for i = 1:1:l
        if (volx(x,y,1) ~= 0)
          temparray(i) = vol(x ,y,i );
        end%if
      end% for
      % this calculates the amplitude and the phase in the image
     % temparray = medfilt2(temparray,[2 2]);

      maxvalue=max(temparray);
     if(maxvalue~=0)
      maxPoint=find(maxvalue==temparray);
      maxlocation=ind2sub(size(temparray),maxPoint);
      tt=temparray;
      tt(temparray==0)=[];
      minvalue=min(tt);
      minPoint=find(minvalue==temparray);
     % minlocation=ind2sub(size(temparray),minPoint)
      amparr(x,y ) = maxvalue - minvalue;
      phasearr(x,y) = minPoint(1);
      % this calculates the parameters necessary for the synchrony of the heart
      if (volx(x ,y ,1) ~= 0)

        vectora(x ,y ) = amparr(x ,y ) .* cos(phasearr(x ,y ) ./ 2 .* pi);
        vectorb(x ,y ) = amparr(x ,y ) .* sin(phasearr(x ,y ) ./ 2 .* pi);
        c = c + 1;
      end%if
     end
    end% for

  end% for

  %this calculates the parameters necessary for the entropy of the heart
  phasearr1=phasearr(phasearr~=0);
  u=unique(phasearr1);
  histV=zeros(size(u));
  for i=1:size(phasearr1,1)
  
      for k=1:size(u,1)
          if(u(k)==phasearr1(i))
              histV(k)=histV(k)+1;  
          end
      end
  end
%  histV = imhist(uint8(unique(phasearr1)),info.NumberOfFrames);
  phist = histV ./ sum(histV);
  p=phist(phist~=0);
  %this calculates entropy
  entropy = -sum(p.*log2(p))/log2(l);


  %this calculates synchrony
  denominator = sum(sum(sqrt(vectora.^2 + vectorb.^2)));
  toti = sum(sum(abs(vectora)));
  totj = sum(sum(abs(vectorb)));
  numerator = sqrt(toti.^2 + totj.^2);
  synchrony = (numerator ./ denominator);
  
