# Supplementary material for: Cardiotoxicity detection tool for breast cancer chemotherapy: a retrospective study
Source: PeerJ Comput Sci. 2024 Aug 2;12:e2230. doi: 10.7717/peerj-cs.2230 (PMC11323080; doi:10.7717/peerj-cs.2230)
Supplement: Supplemental Information 13 — This offers a comprehensive framework for researchers to analyze parameters such as the left ventricle ejection fraction, dyssynchrony metrics, and numerous additional factors. [file peerj-cs-10-2230-s013.zip › MyHistogram.m]

function [counts, grayLevels] = MyHistogram(x1,x2)
[rows, columns, numberOfColorChannels] = size(x1);
counts = zeros(1, 361);
mxVal=max(x2(:));
for col = 1 : columns
	for row = 1 : rows
		% Get the gray level.
		grayLevel = round(x1(row, col));
		% Add 1 because graylevel zero goes into index 1 and so on.
      if (x2(row,col)>0.001*mxVal)
            counts(grayLevel+ 1) = counts(grayLevel+1) + 1;
      end
	end
end
% Plot the histogram.
grayLevels = 0 : 360;
bar(grayLevels, counts, 'BarWidth', 0.5, 'FaceColor', 'b');
xlabel('degree', 'FontSize', 10);
ylabel('frequency', 'FontSize', 10);
title('Histogram', 'FontSize', 10);
%axis([-180 180 0 max(counts)]);
grid on;
end
