# Supplementary material for: Cardiotoxicity detection tool for breast cancer chemotherapy: a retrospective study
Source: PeerJ Comput Sci. 2024 Aug 2;12:e2230. doi: 10.7717/peerj-cs.2230 (PMC11323080; doi:10.7717/peerj-cs.2230)
Supplement: Supplemental Information 13 — This offers a comprehensive framework for researchers to analyze parameters such as the left ventricle ejection fraction, dyssynchrony metrics, and numerous additional factors. [file peerj-cs-10-2230-s013.zip › phase2.m]

x = inputdlg('Pick Post image:',...
              'Define Image', [1]);
handles.name= (x{:}); % image number
handles.imvol = squeeze(dicomread(handles.name));
info = dicominfo(handles.name);
save info info;
for i=1:1:info.NumberOfFrames
  handles.imvol(:,:,i)=medfilt2(handles.imvol(:,:,i),[5 5]);%
end
% BW=im2bw(imvolmx1,0.00001);
% for i=1:16
% volx(:,:,i)=volx(:,:,i).*uint16(BW);
% end
load meanBGMn meanBGMn
% 
image = sum(handles.imvol-meanBGMn,3);
F =(fft2(double((image))));
F_Mag = abs(F);
F_Phase = exp(1i*angle(F));
% reconstructin
I_Mag = ifft2(log(F_Mag+1));
I_Phase =abs( ifft2(rad2deg(F_Phase)));
% Calculate limits for plotting
I_Mag_min = min(min(abs(I_Mag)));
I_Mag_max = max(max(abs(I_Mag)));
I_Phase_min = min(min(abs(I_Phase)));
I_Phase_max = max(max(abs(I_Phase)));
% Display reconstructed images
subplot(121),imagesc(abs(I_Mag),[I_Mag_min I_Mag_max]), colormap jet ;colorbar
title('reconstructed image only by Magnitude');
subplot(122),imagesc(abs(I_Phase),[I_Mag_min I_Mag_max]), colormap jet ;colorbar
title('reconstructed image only by Phase');
[counts, grayLevels] = MyHistogram(abs(I_Phase),I_Mag);
