# Supplementary material for: Cardiotoxicity detection tool for breast cancer chemotherapy: a retrospective study
Source: PeerJ Comput Sci. 2024 Aug 2;12:e2230. doi: 10.7717/peerj-cs.2230 (PMC11323080; doi:10.7717/peerj-cs.2230)
Supplement: Supplemental Information 13 — This offers a comprehensive framework for researchers to analyze parameters such as the left ventricle ejection fraction, dyssynchrony metrics, and numerous additional factors. [file peerj-cs-10-2230-s013.zip › phaseImage.m]

x = inputdlg('Pick Post image:',...
              'Define Image', [1]);
handles.name= (x{:}); % image number
handles.imvol = squeeze(dicomread(handles.name));
info = dicominfo(handles.name);
save info info;
for i=1:1:info.NumberOfFrames
  handles.imvol(:,:,i)=medfilt2(handles.imvol(:,:,i),[5 5]);%
end
volx=(handles.imvol(:,:,6)-meanBGMn);
image =( volx);
F = fft2(double(image));
F_Mag = abs(F);
F_Phase = (exp(1i*angle(F)));
% reconstructin
I_Mag = ifft2(log(F_Mag+1));
I_Phase =uint16(360*(mat2gray( abs(ifft2(F_Phase)))));
% Calculate limits for plotting
I_Mag_min = min(min(abs(I_Mag)));
I_Mag_max = max(max(abs(I_Mag)));
I_Phase_min = min(min(abs(I_Phase)));
I_Phase_max = max(max(abs(I_Phase)));
% Display reconstructed images
bw=uint16(I_Phase>round(1.35*mean(I_Phase(:))));
bw=(bwareaopen(bw,100));
bw=bwlabel(imfill(bw,'holes'));
subplot(121),imshow(label2rgb(bw,'jet','b', 'shuffle'),[]), colorbar 
title('reconstructed image only by Phase');
subplot(122)
[counts, grayLevels] = MyHistogram((I_Phase),(I_Mag)); 
title('reconstructed image only by Magnitude');
axis([0 360 0 20]);
