# Supplementary material for: Cardiotoxicity detection tool for breast cancer chemotherapy: a retrospective study
Source: PeerJ Comput Sci. 2024 Aug 2;12:e2230. doi: 10.7717/peerj-cs.2230 (PMC11323080; doi:10.7717/peerj-cs.2230)
Supplement: Supplemental Information 13 — This offers a comprehensive framework for researchers to analyze parameters such as the left ventricle ejection fraction, dyssynchrony metrics, and numerous additional factors. [file peerj-cs-10-2230-s013.zip › plotEpsilonVsApEn.m]

BoundApEn=[];epsilon=[];Lespsilon=[];
k=0;
while (1)
    k=k+1;
    range=strcat('Y',num2str(3+k),':AA',num2str(3+k));
    M = xlsread('platform.xlsx','Sheet1',range);
    if(isempty(M))break;end
    BoundApEn(k) =M(1);
    epsilon(k)=M(2);
    Lespsilon(k)=M(3);
end
figure
subplot(1,2,1),plot(Lespsilon,BoundApEn,'+r');
xlabel('Log(\epsilon)');
ylabel('ApEn');
axis([-5 0 0 1.5])
title('pre');
BoundApEn=[];epsilon=[];Lespsilon=[];k=0;
while (1)
    k=k+1;
    range=strcat('BA',num2str(3+k),':BC',num2str(3+k));
    M = xlsread('platform.xlsx','Sheet1',range);
    if(isempty(M))break;end
    BoundApEn(k) =M(1);
    epsilon(k)=M(2);
    Lespsilon(k)=M(3);
end
subplot(1,2,2),plot(Lespsilon,BoundApEn,'+r');
xlabel('Log(\epsilon)');
ylabel('ApEn');
axis([-5 0 0 1.5])
title('post');
