# Supplementary material for: Cardiotoxicity detection tool for breast cancer chemotherapy: a retrospective study
Source: PeerJ Comput Sci. 2024 Aug 2;12:e2230. doi: 10.7717/peerj-cs.2230 (PMC11323080; doi:10.7717/peerj-cs.2230)
Supplement: Supplemental Information 13 — This offers a comprehensive framework for researchers to analyze parameters such as the left ventricle ejection fraction, dyssynchrony metrics, and numerous additional factors. [file peerj-cs-10-2230-s013.zip › energy.xlsx]

## Sheet: pre
	Image1	Image2	Image3	Image4	Image5	Image6	Image7	Image8	Image9	Image10	Image11	Image12	Image13	Image14	Image15	Image16
energy	0.453931	0.448135	0.453102	0.447702	0.442141	0.430492	0.420778	0.419433	0.424049	0.420616	0.433291	0.440781	0.448754	0.448388	0.455027	0.451378
Num of Iterations	12	13	12	11	10	10	10	10	10	10	10	10	11	11	11	13
Gray Count	19233	22393	19522	16162	12770	12193	11821	11676	11898	12183	12607	12994	15625	15812	16527	22314
Pixel Count	387	455	393	327	263	260	262	260	262	263	265	265	317	320	325	458

## Sheet: post
	Image1	Image2	Image3	Image4	Image5	Image6	Image7	Image8	Image9	Image10	Image11	Image12	Image13	Image14	Image15	Image16
energy	0.491872	0.49439	0.494277	0.488413	0.476424	0.46617	0.450235	0.454342	0.462377	0.463887	0.475148	0.478321	0.482597	0.482784	0.494346	0.492454
Num of Iterations	13	12	11	11	10	10	10	10	10	10	10	10	10	11	11	12
Gray Count	24954	21532	17922	17590	14160	13648	13021	12996	13193	13474	14000	14175	16839	17368	17596	21330
Pixel Count	454	388	319	320	264	264	264	261	261	264	263	263	315	320	313	385
