# Supplementary material for: Cardiotoxicity detection tool for breast cancer chemotherapy: a retrospective study
Source: PeerJ Comput Sci. 2024 Aug 2;12:e2230. doi: 10.7717/peerj-cs.2230 (PMC11323080; doi:10.7717/peerj-cs.2230)
Supplement: Supplemental Information 13 — This offers a comprehensive framework for researchers to analyze parameters such as the left ventricle ejection fraction, dyssynchrony metrics, and numerous additional factors. [file peerj-cs-10-2230-s013.zip › Entropy.xlsx]

## Sheet: Sheet1
Pulse Noise
	S1	S2	S3	S4	S5	S6	S7	S8	S9	S10
Entroppy	0.31604	0.247205	0.245201	0.240717	0.240052	0.23492	0.235811	0.232156	0.229261	0.227083
ApEn	0.167185	0.296001	0.464309	0.624358	0.675112	0.827017	0.853106	0.858108	0.919332	0.982373
Bounded Entropy	0.172459	0.167786	0.334775	0.531654	0.56537	0.743087	0.761752	0.738607	0.865504	0.919102
Speckle Noise
Entroppy	0.31604	0.249966	0.248557	0.24965	0.246652	0.244595	0.244856	0.241983	0.238076	0.240353
ApEn	0.167185	0.739586	0.806445	0.880974	0.927088	0.943094	0.988402	0.975639	1.00295	1.04165
Bounded Entropy	0.172459	1.2068	1.2436	1.21265	1.23767	1.20068	1.21952	1.18662	1.22732	1.27015
Both Noise
Entroppy	0.31604	0.248153	0.242319	0.244967	0.239517	0.230659	0.230336	0.221597	0.221815	0.217622
ApEn	0.167185	0.88043	0.998383	1.18484	1.15511	1.26265	1.27623	1.27031	1.32462	1.31872
Bounded Entropy	0.172459	1.24387	1.27772	1.30444	1.28159	1.28016	1.30051	1.26869	1.31455	1.24907
