# Supplementary material for: Cardiotoxicity detection tool for breast cancer chemotherapy: a retrospective study
Source: PeerJ Comput Sci. 2024 Aug 2;12:e2230. doi: 10.7717/peerj-cs.2230 (PMC11323080; doi:10.7717/peerj-cs.2230)
Supplement: Supplemental Information 13 — This offers a comprehensive framework for researchers to analyze parameters such as the left ventricle ejection fraction, dyssynchrony metrics, and numerous additional factors. [file peerj-cs-10-2230-s013.zip › Filtering.xlsx]

## Sheet: Sheet1
Gaussian Noise - PSNR									Gaussian Noise - MSE									Gaussian Noise - CNR									Gaussian Noise - CR									Gaussian Noise - DOS
	0.1	0.2	0.3	0.4	0.5	0.6				0.1	0.2	0.3	0.4	0.5	0.6				0.1	0.2	0.3	0.4	0.5	0.6				0.1	0.2	0.3	0.4	0.5	0.6				0.1	0.2	0.3	0.4	0.5	0.6
Median	62	59	57	56	56	55			Median	2969	4897	7966	10341	11604	13983			Median	0.0148161	0.00728631	0.0167197	0.00722471	0.00581847	0.00531658			Median	0.00446061	0.00296494	0.00794317	0.00390645	0.00343632	0.00341117			Median	12	16	20	23	25	27
Mean	62	59	57	56	55	54			Mean	2608	5261	8685	12069	15113	19080			Mean	0.104936	0.155593	0.196733	0.213495	0.23526	0.248584			Mean	0.0304931	0.0593782	0.0861003	0.103855	0.122361	0.13796			Mean	8	10	12	14	15	16
Weiner	60	57	55	54	53	52			Weiner	4407	8706	13292	18681	22693	28041			Weiner	0.107951	0.157257	0.197699	0.215186	0.236046	0.249746			Weiner	0.0313417	0.0599753	0.0864862	0.104591	0.12272	0.138516			Weiner	15	21	24	28	30	33
MMWF	62	59	57	55	54	53			MMWF	2709	5682	9221	13013	16113	20182			MMWF	0.121405	0.170646	0.210268	0.227397	0.248158	0.260809			MMWF	0.0351108	0.0647508	0.0914818	0.109875	0.12821	0.14377			MMWF	8	10	12	14	15	16
Poisson Noise - PSNR									Poisson Noise - MSE									Poisson Noise - CNR									Poisson Noise - CR									Poisson Noise - DOS
	0.1	0.2	0.3	0.4	0.5	0.6				0.1	0.2	0.3	0.4	0.5	0.6				0.1	0.2	0.3	0.4	0.5	0.6				0.1	0.2	0.3	0.4	0.5	0.6				0.1	0.2	0.3	0.4	0.5	0.6
Median	65	59	55	53	51	49			Median	1496	5903	13138	23464	36964	53145			Median	0.959312	1.12871	1.18608	1.20486	1.21999	1.22354			Median	0.0459257	0.0890582	0.128222	0.16451	0.198424	0.228771			Median	2	3	3	3	3	4
Mean	64	59	55	53	51	49			Mean	1579	5933	13138	23427	36845	52996			Mean	0.933835	1.1109	1.17387	1.19456	1.21064	1.21612			Mean	0.0447606	0.0877758	0.12707	0.163333	0.197204	0.227698			Mean	1	1	2	2	2	2
Weiner	64	59	55	53	51	49			Weiner	1574	6055	13402	23884	37498	53870			Weiner	0.982803	1.14176	1.19709	1.21388	1.22748	1.23113			Weiner	0.0469975	0.0899951	0.129259	0.165537	0.1994	0.229863			Weiner	2	2	3	3	3	3
MMWF	64	59	55	53	51	49			MMWF	1563	6024	13354	23782	37386	53716			MMWF	1.00862	1.15804	1.20954	1.2236	1.23591	1.23861			MMWF	0.0481724	0.0911613	0.130427	0.166642	0.200495	0.230936			MMWF	1	1	1	1	2	2
Speckle Noise - PSNR									Speckle Noise - MSE									Speckle Noise - CNR									Speckle Noise - CR									Speckle Noise - DOS
	0.1	0.2	0.3	0.4	0.5	0.6				0.1	0.2	0.3	0.4	0.5	0.6				0.1	0.2	0.3	0.4	0.5	0.6				0.1	0.2	0.3	0.4	0.5	0.6				0.1	0.2	0.3	0.4	0.5	0.6
Median	64	61	59	58	57	56			Median	1690	3588	5367	7171	8548	9991			Median	0.0334203	0.0332926	0.0280829	0.0272147	0.0220028	0.0185332			Median	0.00679118	0.00963336	0.00991426	0.0112035	0.00979239	0.00892313			Median	8	11	13	15	17	19
Mean	67	65	63	62	62	61			Mean	800	1443	2073	2666	3021	3318			Mean	0.0187161	0.0174942	0.0108908	0.00887931	0.00829982	0.0187551			Mean	0.00379189	0.00503899	0.00382165	0.00362796	0.0036447	0.00887072			Mean	4	6	7	8	9	10
Weiner	59	56	54	53	52	51			Weiner	5640	11603	16868	23212	26958	31261			Weiner	0.0120894	0.0127463	0.00719035	0.00636051	0.0108697	0.0204671			Weiner	0.00244603	0.0036664	0.00251987	0.00259614	0.00476783	0.00967261			Weiner	16	23	27	32	35	39
MMWF	68	65	63	62	62	61			MMWF	666	1343	1959	2573	2923	3267			MMWF	0.00219344	0.00566583	0.00126686	0.000604142	0.0160944	0.0260333			MMWF	0.000442909	0.00162643	0.000443053	0.000246012	0.00704342	0.0122709			MMWF	4	6	7	8	9	10
