# Supplementary material for: Cardiotoxicity detection tool for breast cancer chemotherapy: a retrospective study
Source: PeerJ Comput Sci. 2024 Aug 2;12:e2230. doi: 10.7717/peerj-cs.2230 (PMC11323080; doi:10.7717/peerj-cs.2230)
Supplement: Supplemental Information 13 — This offers a comprehensive framework for researchers to analyze parameters such as the left ventricle ejection fraction, dyssynchrony metrics, and numerous additional factors. [file peerj-cs-10-2230-s013.zip › ImageNoiseEntropyExperiment.xlsx]

## Sheet: Sheet1
noise from 0.01 to 0.06, m=2, r=1
Entropy	0.695632	0.699779	0.698093	0.693769	0.707941	0.710792	0.692692
ApEn	0.16354	0.270648	0.571108	0.541096	0.673327	0.810552	0.849196
Bounded	0.70815	0.723529	0.734014	0.710407	0.712097	0.710831	0.707907
Synchrony	0.70815	0.70896	0.708676	0.709948	0.707116	0.707419	0.707205
noise from 0.03 to 0.18, m=2, r=1
Entropy	0.695632	0.700515	0.705454	0.704905	0.727425	0.719794	0.721219
ApEn	0.16354	0.525648	0.813619	1.01892	1.15901	0.425569	0.452107
Bounded	0.977626	0.505963	0.774245	0.921916	1.01811	1.06053	1.09895
Synchrony	0.70815	0.753506	0.707137	0.709808	0.712323	0.707182	0.707584

## Sheet: Sheet2
														Entropy	0.7364	0.731	0.7425	0.7379	0.7358	0.7472	0.7403
														ApEn	0.2204	0.295	0.3463	0.5585	0.7057	0.7742	0.8275
														Bounded	0.9776	0.591	0.8177	0.8791	1.0692	1.084	1.1365
														Synchrony	0.7083	0.7288	0.7288	0.7147	0.7087	0.7074	0.7074
														noise from 0.03 to 0.18, m=2, r=1,
														Entropy	0.6826	0.6826	0.6965	0.7003	0.6982	0.7217	0.7167
														ApEn	0.1635	0.487	0.8271	0.9902	1.1166	1.1272	0.4772
														Bounded	1.0028	0.504	0.8291	0.9016	1.0028	1.0466	1.1859
														Synchrony	0.7095	0.7375	0.7169	0.7099	0.7072	0.7111	0.711
