# Supplementary material for: Cardiotoxicity detection tool for breast cancer chemotherapy: a retrospective study
Source: PeerJ Comput Sci. 2024 Aug 2;12:e2230. doi: 10.7717/peerj-cs.2230 (PMC11323080; doi:10.7717/peerj-cs.2230)
Supplement: Supplemental Information 13 — This offers a comprehensive framework for researchers to analyze parameters such as the left ventricle ejection fraction, dyssynchrony metrics, and numerous additional factors. [file peerj-cs-10-2230-s013.zip › ImageNoiseEntropyExperimentPoisson.xlsx]

## Sheet: Sheet1
m=2, r=1
Entropy	0.737081	0.940473	0.955132	0.943376	0.952981	0.944953	0.946349
ApEn	0.218763	0.31008	0.291665	0.314706	0.304996	0.313595	0.29748
Bounded	0.743323	0.710158	0.708444	0.707936	0.709502	0.708399	0.707121
Synchrony	0.70815	0.70896	0.708676	0.709948	0.707116	0.707419	0.707205

## Sheet: Sheet2
														Entropy	0.7364	0.731	0.7425	0.7379	0.7358	0.7472	0.7403
														ApEn	0.2204	0.295	0.3463	0.5585	0.7057	0.7742	0.8275
														Bounded	0.9776	0.591	0.8177	0.8791	1.0692	1.084	1.1365
														Synchrony	0.7083	0.7288	0.7288	0.7147	0.7087	0.7074	0.7074
														noise from 0.03 to 0.18, m=2, r=1,
														Entropy	0.6826	0.6826	0.6965	0.7003	0.6982	0.7217	0.7167
														ApEn	0.1635	0.487	0.8271	0.9902	1.1166	1.1272	0.4772
														Bounded	1.0028	0.504	0.8291	0.9016	1.0028	1.0466	1.1859
														Synchrony	0.7095	0.7375	0.7169	0.7099	0.7072	0.7111	0.711
