# Supplementary material for: Cardiotoxicity detection tool for breast cancer chemotherapy: a retrospective study
Source: PeerJ Comput Sci. 2024 Aug 2;12:e2230. doi: 10.7717/peerj-cs.2230 (PMC11323080; doi:10.7717/peerj-cs.2230)
Supplement: Supplemental Information 13 — This offers a comprehensive framework for researchers to analyze parameters such as the left ventricle ejection fraction, dyssynchrony metrics, and numerous additional factors. [file peerj-cs-10-2230-s013.zip › new_platform.xlsx]

## Sheet: Median
patient ID				Parameters
				pre-therapy																																	post-therapy
	BMI	chemocare record	age	date	LVEF%	LVEFPhase	Synchrony	SynchronyMaxMin	Entropy	EntropyMaxMin	App_Entropy	App_EntropyMaxMin	LHR	Average FS	LA FS	SA FS	Circulatory diastole	Circulatory Systole	Elongation Diastole	Elongation systole	(mean RR duration)	rejected beats	Accepted beats	Heart rate	frame time	Manufacturer	Phase	BoundApEn	BoundApEnMaxMin	ε	Log(ε)	Max Count	Max Pixel Num	Min Count	Min Pixel Num	kinetics	date	LVEF%	LVEF_Phase%	Synchrony	SynchronyMaxMin	Entropy	EntropyMaxMin	App_Entropy	App_EntropyMaxMin	LHR	Average FS	LA FS	SA FS
0312542186			060Y	2015-04-13	79.2654	100.219	0.939	0.982518	0.709144	0.982518	0.138181	0.226317	0.62821	0.22329	0.220722	0.225858	0.239174	0.238709	0.740996	0.736113	645	0	1319	93	39.9375	SIEMENS NM	159.275	0.135277	0.227184	0.257817	-1.3555	3726.13	457	772.6	264		2015-08-17	48.2353	100.079	0.934317	0.992357	0.678768	0.992357	0.172159	0.226317	0.500205	0.225022	0.229009	0.221035
3008822223			032Y	2014-10-21	56.9198	100.361	0.932478	0.983347	0.723481	0.983347	0.0961573	0.210633	0.709549	0.223726	0.205845	0.241607	0.23994	0.236626	0.749328	0.715585	1153	107	492	52	73.9375	SIEMENS NM	163.757	0.411148	0.200269	0.332864	-1.10002	10138.5	455	4367.69	262		2015-01-15	59.8148	100.273	0.941486	0.985358	0.720253	0.985358	0.12018	0.210633	0.666484	0.225736	0.204524	0.246949
0107652005			049Y	2014-08-04	54.994	100.084	0.955681	0.999831	0.814313	0.999831	0.162266	0.22284	0.802794	0.215888	0.197306	0.23447	0.240348	0.236989	0.753924	0.719019	722	27	805	83	42.8125	SIEMENS NM	164.686	0.276638	0.22244	0.251768	-1.37925	8543.3	457	3845	260		2015-01-19	56.0189	100.176	0.910299	0.976122	0.686621	0.976122	0.109222	0.22284	0.705519	0.226144	0.240587	0.211701
1506830862			031Y	2014-12-15	65.797	100.144	0.945499	0.984302	0.800569	0.984302	0.101967	0.239812	0.726434	0.223512	0.239023	0.208002	0.234201	0.23733	0.694003	0.722294	759	36	865	79	46.9375	SIEMENS NM	150.438	0.292441	0.240249	0.324227	-1.12631	7964.5	455	2724.1	261		2014-12-15	65.797	100.144	0.945499	0.984302	0.800569	0.984302	0.101967	0.239812	0.755424	0.223512	0.239023	0.208002
1509631046			049Y	2012-10-23	59.2926	100.148	0.906777	0.981618	0.748036	0.981618	0.0902585	0.166947	0.833784	0.223221	0.223692	0.22275	0.240308	0.240388	0.753473	0.754387	1111	74	985	54	69.4375	SIEMENS NM	151.755	0.343921	0.185044	0.340453	-1.07748	11536.8	452	4696.31	264		2015-07-24	59.0863	100.166	0.836239	0.985471	0.559594	0.985471	0.10089	0.166947	0.630915	0.236568	0.235371	0.237765
0801792207			036Y	2015-10-02	56.392	100.171	0.944401	0.97887	0.652954	0.97887	0.0681287	0.216864	0.62399	0.215768	0.238222	0.193313	0.236382	0.240474	0.713311	0.755363	1052	111	534	57	67.375	SIEMENS NM	144.066	0.113788	0.219539	0.239379	-1.42971	6887.73	451	3003.6	264		2015-11-09	53.8089	100.328	0.948581	0.987364	0.735938	0.987364	0.0536095	0.216864	0.628179	0.226754	0.208035	0.245473
2111652148			047Y	2013-01-22	61.929	100.209	0.891974	0.995765	0.719921	0.995765	0.168516	0.219533	0.671906	0.224532	0.198983	0.250082	0.241204	0.236587	0.763954	0.71522	833	2	717	72	51.8125	SIEMENS NM	164.271	0.204647	0.216459	0.224065	-1.49582	11697.5	457	4453.34	256		2013-10-21	54.6526	100.064	0.896597	0.984302	0.662612	0.984302	0.15195	0.219533	0.713627	0.226158	0.22656	0.225755
1302522183			061Y	2013-05-09	66.0089	100.154	0.933657	0.981515	0.634691	0.981515	0.119782	0.231205	0.90971	0.223387	0.205759	0.241014	0.239385	0.236051	0.743263	0.710271	895	33	1056	67	57.2812	SIEMENS NM	154.698	0.125954	0.239588	0.242832	-1.41539	7419.41	457	2521.94	265		2014-08-18	66.3388	100.027	0.92649	0.977949	0.676901	0.977949	0.146986	0.231205	0.922788	0.223708	0.256595	0.190821
1909472174			066Y	2014-08-20	64.5499	100.173	0.90862	0.984701	0.732057	0.984701	0.0481627	0.230107	0.55879	0.217106	0.181694	0.252518	0.237582	0.230145	0.724754	0.662027	740	0	552	81	45.125	SIEMENS NM	139.774	0.498462	0.231483	0.356722	-1.0308	9804.06	454	3475.55	263		2014-11-24	59.5653	100.197	0.961855	0.994135	0.840917	0.994135	0.0553438	0.230107	0.632874	0.227447	0.219079	0.235814
2401402012			075Y	2015-05-26	53.3956	100.051	0.929447	0.982255	0.801518	0.982255	0.14231	0.207268	0.574937	0.225159	0.182137	0.268181	0.241795	0.233734	0.771223	0.690085	689	44	855	87	42.75	SIEMENS NM	161.074	0.356995	0.206701	0.297178	-1.21342	12322	460	5742.6	266		2015-08-06	56.8936	100.046	0.939603	0.990918	0.749812	0.990918	0.161156	0.207268	0.600326	0.220331	0.230113	0.210548
0603552064			061Y	2016-06-27	55.8224	99.9849	0.954173	0.993273	0.79583	0.993273	0.105437	0.231505	0.883499	0.21995	0.202142	0.237758	0.239059	0.235664	0.739781	0.706758	1016	19	638	59	62.875	SIEMENS NM	151.456	0.446155	0.229195	0.285918	-1.25205	9710.44	456	4289.84	262		2016-11-28	52.514	99.9389	0.963621	0.995225	0.822759	0.995225	0.158078	0.231505	0.861911	0.215418	0.230485	0.200352
2910525244			062Y	2015-08-10	60.9653	100.335	0.957367	0.976071	0.849745	0.976071	0.101936	0.211485	0.750738	0.240525	0.217614	0.263436	0.244271	0.240738	0.805611	0.758429	882	0	604	68	56.125	SIEMENS NM	149.498	0.283462	0.209765	0.312442	-1.16334	12976	479	5065.16	283		2017-02-01	70.8543	100.378	0.908677	0.985228	0.719025	0.985228	0.0561519	0.211485	0.647882	0.219209	0.234916	0.203503
0805745688			041Y	2015-05-15	84.222	100.633	0.982568	0.996096	0.885043	0.996096	0.144006	0.228453	0.750738	0.240525	0.217614	0.263436	0.244271	0.240738	0.805611	0.758429	769	8	535	78	47.3125	SIEMENS NM	160.288	0.362393	0.228438	0.289811	-1.23853	2613	408	412.279	223		2016-04-11	54.4255	100.43	0.930161	0.995308	0.743022	0.995308	0.133394	0.228453	0.663293	0.21998	0.184387	0.255573
0709592086			055Y	2014-11-10	58.9806	100.266	0.934422	0.982099	0.670132	0.982099	0.141493	0.245122	0.604471	0.224509	0.224237	0.224782	0.240069	0.240022	0.750775	0.750247	952	30	571	63	59.75	SIEMENS NM	162.136	0.257433	0.24594	0.286743	-1.24917	9476	458	3887	265		2016-06-08	54.2842	100.287	0.947492	0.985744	0.647774	0.985744	0.0471407	0.245122	0.553541	0.220354	0.206624	0.234083
2712910923			026Y	2018-08-15	65.0376	100.099	0.918034	0.989708	0.742625	0.989708	0.0948323	0.215524	0.593902	0.225205	0.221046	0.229364	0.2398	0.239061	0.747784	0.739799	833	17	632	72	51.75	SIEMENS NM	159.552	0.117879	0.209202	0.269889	-1.30974	7110.5	461	2486	264		2019-01-09	57.3782	100.12	0.879409	0.988048	0.692533	0.988048	0.096957	0.215524	0.713795	0.224341	0.223108	0.225574
2106750625			037Y	2013-03-22	62.8784	100.137	0.935084	0.988997	0.717957	0.988997	0.175554	0.229375	0.675535	0.222486	0.217759	0.227214	0.240056	0.239227	0.750632	0.741559	779	67	908	77	49.6875	SIEMENS NM	166.238	0.19002	0.215457	0.206314	-1.57836	6977.6	454	2590.2	258		2014-03-07	53.3443	100.002	0.971959	0.99832	0.817802	0.99832	0.130734	0.229375	0.931203	0.224237	0.233176	0.215299
1810672082			045Y	2012-11-12	63.4961	100.105	0.935707	0.985868	0.759857	0.985868	0.123074	0.230162	0.788131	0.22674	0.230803	0.222678	0.239559	0.240268	0.745142	0.753013	833	51	613	72	47.2188	SIEMENS NM	160.13	0.419398	0.225661	0.31743	-1.1475	8479.27	458	3095.27	263		2013-06-27	57.7763	100.229	0.955547	0.988048	0.667655	0.988048	0.108557	0.230162	0.80271	0.22052	0.235301	0.205739
1810792169			037Y	2017-06-29	54.5605	100.093	0.956028	0.99287	0.794146	0.99287	0.202509	0.236593	0.916332	0.22124	0.200062	0.242418	0.23995	0.235995	0.749443	0.709761	759	1	968	79	46.8125	SIEMENS NM	167.518	0.206913	0.237441	0.241251	-1.42192	7466.89	453	3392.91	261		2018-03-08	53.3757	100.078	0.962994	0.994786	0.80424	0.994786	0.21432	0.236593	0.807359	0.221096	0.224093	0.218099
0808582232			057Y	2016-06-02	42.8646	100.06	0.982815	0.999782	0.795514	0.999782	0.0998949	0.224112	0.458403	0.220326	0.193222	0.24743	0.239917	0.234754	0.749071	0.698741	659	89	662	91	40.9688	SIEMENS NM	152.859	0.0956635	0.236185	0.229287	-1.47278	15068.6	460	8609.53	262		2017-04-18	45.099	99.9599	0.961225	0.98711	0.797459	0.98711	0.179685	0.224112	0.513423	0.221549	0.22983	0.213268
1909612022			056Y	2017-11-30	56.9268	99.9955	0.883037	0.980578	0.631842	0.980578	0.139057	0.227444	0.749462	0.218309	0.200997	0.235622	0.236305	0.23271	0.712601	0.681721	1111	80	854	54	69.1875	SIEMENS NM	158.037	0.207282	0.222803	0.255437	-1.36478	11872.1	452	5113.71	264		2018-07-02	57.1108	99.968	0.890456	0.983899	0.588328	0.983899	0.126541	0.227444	0.73621	0.225853	0.251069	0.200636
2608472060			070Y	2018-07-03	57.3709	99.9616	0.89796	0.98697	0.593419	0.98697	0.181615	0.236646	0.585636	0.219944	0.190206	0.249682	0.240069	0.234393	0.750775	0.695634	1000	35	818	60	62.5625	SIEMENS NM	166.013	0.166852	0.236966	0.215954	-1.53269	11828.1	462	5042.21	262		2019-04-01	54.3373	99.9472	0.902244	0.988048	0.572981	0.988048	0.136605	0.236646	0.688228	0.219878	0.228219	0.211538
0711782164			037Y	2016-10-14	68.4034	100.196	0.943615	0.980919	0.80684	0.980919	0.0997844	0.235642	0.749849	0.220935	0.216164	0.225707	0.237923	0.237014	0.728124	0.719259	740	67	767	81	42.5	SIEMENS NM	151.436	0.156706	0.236056	0.288391	-1.24344	6324	456	1998.17	265		2017-01-16	60.9458	100.422	0.92996	0.983199	0.731111	0.983199	0.109029	0.235642	0.709934	0.216236	0.232758	0.199714
2807542042			061Y	2016-06-29	50.4145	100.26	0.959762	0.99403	0.759831	0.99403	0.210334	0.238842	0.604323	0.21994	0.216071	0.223808	0.239174	0.238473	0.740996	0.733683	652	7	1239	92	40.5625	SIEMENS NM	167.12	0.210233	0.240063	0.210786	-1.55691	11297.2	451	5601.76	260		2017-01-24	43.0155	100.088	0.992858	0.998305	0.898265	0.998305	0.0749167	0.238842	0.409897	0.221792	0.214835	0.228749
0705792129			036Y	2015-09-10	63.1048	100.338	0.928889	0.979242	0.699402	0.979242	0.0762455	0.216864	0.945227	0.219789	0.200602	0.238976	0.241112	0.237733	0.762853	0.726233	952	21	607	63	58.125	SIEMENS NM	147.733	0.138036	0.223115	0.254377	-1.36894	7936	455	2928	267		2016-05-19	54.9759	100.055	0.905019	0.984302	0.554358	0.984302	0.112655	0.216864	0.734598	0.221163	0.26256	0.179767
3009612133			055Y	2017-01-27	71.2384	100.357	0.946568	0.982783	0.744483	0.982783	0.183051	0.230399	0.553722	0.220695	0.251129	0.190261	0.234327	0.24014	0.695071	0.751566	705	7	743	85	43.6875	SIEMENS NM	161.143	0.218686	0.227242	0.249006	-1.39028	6616.93	454	1903.13	262		2017-01-27	70.084	100.271	0.951129	0.988549	0.759319	0.988549	0.125304	0.230399	0.541177	0.217262	0.209257	0.225267
1908592109			057Y	2017-01-27	55.9124	100.06	0.973133	0.987475	0.858014	0.987475	0.148151	0.238627	0.794704	0.216957	0.202187	0.231727	0.239698	0.236989	0.746665	0.719019	750	23	728	80	46.9375	SIEMENS NM	165.083	0.317104	0.240206	0.271649	-1.30324	7802.2	456	3439.8	264		2017-05-25	48.3956	100.129	0.971538	0.987837	0.810941	0.987837	0.150339	0.238627	0.733217	0.220887	0.178739	0.263034
1308512023			064Y	2016-07-18	53.3766	100.102	0.882986	0.982934	0.660333	0.982934	0.125582	0.223613	0.658239	0.222837	0.237026	0.208648	0.236535	0.239204	0.714734	0.741317	810	0	752	74	50.2812	SIEMENS NM	149.715	0.169344	0.224072	0.241385	-1.42136	13170.7	456	6140.64	263		2017-04-04	52.6539	100.12	0.913958	0.986003	0.609959	0.986003	0.120065	0.223613	0.672162	0.221008	0.236597	0.205419
0404502067			066Y	2016-06-01	48.5867	100.122	0.964471	0.987943	0.847912	0.987943	0.173716	0.23183	0.578712	0.227482	0.205448	0.249516	0.239712	0.235511	0.746813	0.705393	789	2	867	76	49.625	SIEMENS NM	158.462	0.162321	0.235441	0.228444	-1.47647	12319.4	457	6333.81	261		2017-02-20	49.9429	100.083	0.972222	0.996202	0.850788	0.996202	0.0901084	0.23183	0.546782	0.22148	0.189326	0.253635
1406432334			073Y	2017-02-21	63.3546	99.9599	0.90107	0.985744	0.562052	0.985744	0.189139	0.236285	0.644102	0.218176	0.246031	0.190322	0.234466	0.239793	0.696259	0.747704	923	5	754	65	57.3125	SIEMENS NM	166.794	0.182758	0.236826	0.23823	-1.43452	7727.2	456	2831.67	260		2017-08-23	56.6013	99.906	0.890083	0.988152	0.622259	0.988152	0.168185	0.236285	0.650927	0.219643	0.19412	0.245165
1603472282			065Y	2012-10-24	56.432	100.166	0.974695	0.985228	0.96166	0.985228	0.15973	0.210483	0.529857	0.227674	0.262695	0.192653	0.234016	0.24072	0.692439	0.758219	1016	0	323	59	62.625	SIEMENS NM	161.055	0.228399	0.209198	0.235385	-1.44653	8816.73	455	3841.27	260		2013-03-15	54.7795	100.23	0.841676	0.985097	0.444356	0.985097	0.130673	0.210483	0.531101	0.22329	0.218307	0.228273
2610542364			061Y	2015-12-14	61.7849	99.9755	0.925714	0.984964	0.746426	0.984964	0.1171	0.232235	1.01042	0.22136	0.232636	0.210084	0.23978	0.24166	0.747561	0.769531	895	1	783	67	55.2188	SIEMENS NM	153.57	0.316519	0.232824	0.299301	-1.20631	9225.28	451	3525.45	258		2016-08-15	64.5802	100.01	0.917297	0.979603	0.676062	0.979603	0.139188	0.232235	0.917226	0.224824	0.237213	0.212436
1705552188			060Y	2016-01-27	51.9532	100.145	0.94503	0.995838	0.761033	0.995838	0.169444	0.2056	0.614443	0.215785	0.205509	0.226061	0.238688	0.236761	0.735896	0.71686	821	10	884	73	50.25	SIEMENS NM	163.651	0.17948	0.203136	0.206967	-1.5752	11642.4	461	5593.78	262		2016-10-17	52.1815	100.039	0.917349	0.981086	0.718999	0.981086	0.0749564	0.2056	0.644251	0.225589	0.222967	0.228211
2601712147			044Y	2015-12-17	58.5531	100.317	0.877472	0.984968	0.563414	0.984968	0.149541	0.219379	0.654808	0.220434	0.216106	0.224762	0.241199	0.240482	0.763891	0.755456	1176	34	452	51	73.3125	SIEMENS NM	153.447	0.174324	0.224396	0.211479	-1.55363	13252.5	458	5492.73	262		2016-09-09	56.1598	100.348	0.836481	0.986113	0.537091	0.986113	0.0944064	0.219379	0.658577	0.215447	0.229836	0.201058
1511788089			038Y	2017-02-27	74.3871	100.386	0.943867	0.974378	0.776568	0.974378	0.0987386	0.20141	0.71893	0.223964	0.186793	0.261136	0.239267	0.23175	0.741988	0.674155	923	71	517	65	57.3125	SIEMENS NM	148.909	0.346313	0.214865	0.260359	-1.34569	7509.9	463	1923.5	275		2017-09-21	77.5353	100.811	0.950269	0.978375	0.701053	0.978375	0.111155	0.20141	0.657497	0.259671	0.209772	0.30957
1211962164			019Y	2016-10-18	60.117	100.186	0.905328	0.989093	0.604916	0.989093	0.160155	0.232488	0.721657	0.223382	0.189964	0.2568	0.240743	0.234425	0.758488	0.695906	759	96	860	79	47.0938	SIEMENS NM	169.454	0.22466	0.231971	0.266037	-1.32412	9616.49	456	3835.34	256		2017-02-06	57.6118	100.168	0.927395	0.983049	0.603634	0.983049	0.166233	0.232488	0.724719	0.225121	0.243618	0.206625
2009735943			043Y	2016-10-05	55.5038	100.188	0.922546	0.980578	0.709788	0.980578	0.181049	0.222162	0.582588	0.225047	0.243014	0.207081	0.236696	0.240022	0.716248	0.750247	833	2	774	72	52.8438	SIEMENS NM	168.421	0.200604	0.222229	0.252218	-1.37746	10018.6	452	4457.89	263		2017-02-27	55.8587	100.213	0.927375	0.990762	0.678475	0.990762	0.13664	0.222162	0.509078	0.211888	0.190906	0.232871
1110602081			056Y	2017-02-28	59.0544	99.9596	0.873989	0.98404	0.634917	0.98404	0.182911	0.220707	0.75553	0.220347	0.243941	0.196754	0.236421	0.24072	0.713678	0.758219	631	4	1433	95	39.375	SIEMENS NM	164.052	0.17211	0.218718	0.232898	-1.45716	11613.5	458	4755.21	263		2017-11-21	49.8973	99.9563	0.921084	0.982518	0.676826	0.982518	0.157745	0.220707	0.639363	0.221572	0.248492	0.194653
1104702460			046Y	2017-03-02	58.6539	100.033	0.920464	0.982629	0.670415	0.982629	0.0953518	0.221529	0.76814	0.223612	0.20349	0.243734	0.239136	0.235261	0.740595	0.703176	1000	106	483	60	63.125	SIEMENS NM	159.414	0.212379	0.218208	0.299727	-1.20488	8557.03	452	3538	261		2017-10-02	55.2834	100.049	0.889972	0.981018	0.765604	0.981018	0.159293	0.221529	0.694907	0.22203	0.219973	0.224087
1701622424			054Y	2016-10-27	59.3126	100.115	0.961299	0.998503	0.82773	0.998503	0.172165	0.227342	0.596573	0.219517	0.210685	0.228349	0.240934	0.239427	0.760734	0.743709	759	19	626	79	48.0938	SIEMENS NM	163.331	0.170562	0.216397	0.209171	-1.5646	9009.86	461	3665.88	264		2017-03-02	63.4908	99.9306	0.948661	0.98674	0.776057	0.98674	0.0770756	0.227342	0.620442	0.220348	0.229776	0.21092
2406552209			061Y	2016-08-02	51.3661	100.079	0.963228	0.999945	0.769231	0.999945	0.178042	0.2195	0.620921	0.222669	0.196614	0.248724	0.240934	0.236173	0.760734	0.711391	857	0	698	70	53.7188	SIEMENS NM	168.623	0.202059	0.221126	0.242163	-1.41814	9484.47	458	4612.67	260		2017-06-05	59.3711	100.078	0.929008	0.985617	0.693332	0.985617	0.163756	0.2195	0.647164	0.228235	0.227836	0.228635
1701522152			063Y	2015-07-29	76.4003	99.9483	0.829892	0.986856	0.55706	0.986856	0.0904713	0.207689	0.637349	0.220956	0.213724	0.228189	0.241342	0.240137	0.765624	0.75154	895	2	530	67	54.7188	SIEMENS NM	147.244	0.100222	0.210858	0.243405	-1.41303	8680.08	460	2048.47	261		2016-05-30	63.9001	99.9784	0.845621	0.983899	0.617679	0.983899	0.104447	0.207689	0.871699	0.224739	0.223516	0.225962
0105582239			056Y	2014-10-03	59.1524	100.119	0.903385	0.982783	0.568337	0.982783	0.161683	0.215746	0.671411	0.226402	0.253386	0.199418	0.234016	0.239314	0.692439	0.742492	937	0	650	64	58.25	SIEMENS NM	166.336	0.230902	0.233519	0.299766	-1.20475	10190.8	454	4162.7	262		2015-02-25	59.3182	100.043	0.903679	0.983347	0.65052	0.983347	0.165014	0.215746	0.65509	0.22623	0.2306	0.221861
0110622480			051Y	2013-12-10	59.6412	100.026	0.925029	0.986856	0.630485	0.986856	0.144814	0.225225	0.78829	0.224112	0.202318	0.245907	0.239414	0.235234	0.743566	0.702934	845	37	860	71	51.6563	SIEMENS NM	161.168	0.306247	0.23075	0.266472	-1.32248	8778.43	460	3542.87	261		2014-09-01	52.2698	100.099	0.878334	0.988195	0.572745	0.988195	0.127653	0.225225	0.721254	0.220171	0.232922	0.207419
0707642108			048Y	2013-05-17	96.2006	100.984	0.976187	0.984968	0.877977	0.984968	0.20237	0.222036	0.672207	0.217964	0.211812	0.224115	0.236393	0.23516	0.713421	0.702285	1016	9	479	59	67.7812	SIEMENS NM	172.457	0.460236	0.221599	0.221044	-1.50939	3623.33	458	137.667	265		2014-03-18	126.928	100.726	0.980058	0.972945	0.888736	0.972945	0.168674	0.222036	0.686558	0.221493	0.240682	0.202305
0301582203			057Y	2015-01-06	63.353	100.094	0.894776	0.982934	0.724755	0.982934	0.169084	0.206611	0.596323	0.221561	0.22663	0.216492	0.239381	0.240263	0.743217	0.75296	555	14	1415	108	34.5	SIEMENS NM	167.16	0.40948	0.199317	0.306033	-1.18406	10933.2	456	4006.71	263		2015-09-21	59.261	100.103	0.877247	0.984964	0.595709	0.984964	0.137587	0.206611	0.604152	0.224489	0.236735	0.212243
2501972112			017Y	2015-01-08	62.6955	100.321	0.843568	0.98674	0.598627	0.98674	0.062626	0.212034	0.522162	0.217579	0.184673	0.250486	0.240265	0.233987	0.75298	0.6922	1276	71	341	47	80	SIEMENS NM	148.187	0.14982	0.216653	0.260655	-1.34456	9556.13	458	3564.87	262		2015-04-30	58.877	100.15	0.951864	0.987222	0.819318	0.987222	0.0965283	0.212034	0.593845	0.222974	0.225239	0.22071
0606632026			051Y	2015-01-08	54.5857	100.046	0.882139	0.980484	0.696574	0.980484	0.101662	0.239764	0.539709	0.221562	0.235271	0.207853	0.237654	0.240131	0.725461	0.751471	821	8	1159	73	50.9375	SIEMENS NM	147.783	0.0999049	0.238253	0.265746	-1.32521	16390.9	457	7443.82	266		2015-07-14	56.0821	100.045	0.823588	0.983493	0.545816	0.983493	0.164078	0.239764	0.54018	0.226552	0.240753	0.212351
0804532044			061Y	2014-12-08	54.58	99.9879	0.897607	0.968379	0.707826	0.968379	0.117402	0.246629	0.617057	0.238415	0.232387	0.244443	0.241494	0.240479	0.767479	0.755425	983	10	714	61	61.75	SIEMENS NM	154.279	0.124878	0.246494	0.238126	-1.43495	11800.9	465	5359.95	284		2015-11-09	63.0733	100.155	0.956826	0.985099	0.706707	0.985099	0.0666838	0.246629	0.755029	0.220319	0.240587	0.200051
1210692120			043Y	2013-07-05	60.016	100.221	0.931939	0.982783	0.649083	0.982783	0.155518	0.214989	0.670556	0.218579	0.230748	0.206411	0.237584	0.239793	0.724774	0.747704	1034	155	494	58	63.7813	SIEMENS NM	162.923	0.273463	0.22307	0.284521	-1.25695	7242.4	454	2895.8	263		2014-02-24	59.866	100.252	0.917835	0.985868	0.651616	0.985868	0.0730278	0.214989	0.94602	0.221587	0.233301	0.209873
0505602326			053Y	2013-08-19	54.6424	100.036	0.949856	0.980122	0.761371	0.980122	0.0849588	0.207757	0.785908	0.224594	0.201962	0.247226	0.2408	0.23668	0.759153	0.716094	869	24	695	69	54.0625	SIEMENS NM	152.21	0.282123	0.218513	0.32305	-1.12995	9384.76	477	4256.7	278		2014-05-08	54.7592	100.049	0.904219	0.981351	0.6363	0.981351	0.0810341	0.207757	0.680964	0.219572	0.191789	0.247355
1008692182			045Y	2015-03-23	54.6029	99.967	0.968324	0.998036	0.766954	0.998036	0.233017	0.247059	0.759013	0.225402	0.225695	0.225108	0.23952	0.239572	0.744718	0.745282	800	393	1623	75	47.0312	SIEMENS NM	173.552	0.224699	0.24868	0.204518	-1.5871	6592.71	460	2992.9	263		2016-01-14	53.1255	99.992	0.950294	0.983899	0.764524	0.983899	0.188932	0.247059	0.761866	0.217722	0.193685	0.241759
3110652005			053Y	2019-04-01	57.4069	100.436	0.881935	0.977862	0.652313	0.977862	0.0950687	0.19459	0.607029	0.220668	0.233068	0.208267	0.235631	0.238042	0.706466	0.729312	937	3	621	64	58.5	SIEMENS NM	158.617	0.399614	0.200606	0.340849	-1.07632	14931.6	475	6359.84	279		2019-10-28	59.994	100.487	0.838871	0.983349	0.471874	0.983349	0.070872	0.19459	0.664816	0.225909	0.223623	0.228194
0404482201			065Y	2014-03-17	65.5625	100.176	0.936584	0.983493	0.75477	0.983493	0.159707	0.250034	0.693948	0.221701	0.236041	0.207361	0.237849	0.240415	0.727379	0.754685	697	2	574	86	41.5312	SIEMENS NM	160.376	0.215459	0.244799	0.201206	-1.60343	8986.33	457	3094.67	263		2014-10-29	63.7201	100.294	0.950342	0.982783	0.746354	0.982783	0.0790653	0.250034	0.754128	0.221027	0.229809	0.212244
1903552087			059Y	2014-12-01	55.0956	100.135	0.949776	0.983899	0.8002	0.983899	0.156184	0.205331	0.638095	0.2194	0.207808	0.230992	0.239703	0.237593	0.746714	0.724861	681	5	914	88	42.4688	SIEMENS NM	167.297	0.43902	0.211613	0.324941	-1.12411	11138.1	456	5001.48	263		2014-05-13	54.0151	100.16	0.979308	1	0.853027	1	0.133092	0.205331	0.571705	0.223349	0.233978	0.21272
0608770604			037Y	2014-09-09	57.8362	100.673	0.921532	0.99019	0.62634	0.99019	0.119046	0.23294	0.632337	0.219512	0.227046	0.211977	0.239649	0.240929	0.746121	0.760668	909	4	507	66	56.7188	SIEMENS NM	156.106	0.178378	0.229559	0.25251	-1.37631	10466.3	455	4413	261		2015-04-07	72.4718	100.339	0.940596	0.985228	0.651281	0.985228	0.122525	0.23294	0.537404	0.222801	0.217334	0.228268
3011552207			059Y	2015-11-02	75.2653	100.317	0.940694	0.987333	0.694633	0.987333	0.0836029	0.22824	0.618533	0.219284	0.215421	0.223148	0.237733	0.236996	0.726237	0.719084	1034	9	461	58	65.9062	SIEMENS NM	146.108	0.481423	0.228128	0.361086	-1.01864	5600.63	461	1385.3	261		2015-11-02	75.2653	100.317	0.940694	0.987333	0.694633	0.987333	0.0836029	0.22824	0.62952	0.219284	0.215421	0.223148
0108672468			047Y	2015-01-14	53.7078	100.081	0.945139	0.984179	0.790369	0.984179	0.0775204	0.223317	0.612278	0.233	0.221429	0.244571	0.243034	0.241218	0.787529	0.76412	800	33	601	75	50.2812	SIEMENS NM	153.723	0.46191	0.2158	0.328723	-1.11254	10699	460	4952.8	266		2015-08-18	48.7974	100.093	0.951635	0.991386	0.81199	0.991386	0.131333	0.223317	0.646814	0.226478	0.209531	0.243424
1305622162			052Y	2014-12-19	71.7951	100.093	0.86951	0.988071	0.63425	0.988071	0.133379	0.199918	0.693934	0.237726	0.230987	0.244466	0.238243	0.236936	0.731332	0.718513	779	7	936	77	47.375	SIEMENS NM	160.823	0.308867	0.193398	0.310997	-1.16797	9808.19	475	2766.39	268		2015-08-18	58.5489	100.083	0.881482	0.970189	0.652354	0.970189	0.167154	0.199918	0.668676	0.217818	0.226526	0.209111
0712522107			062Y	2015-04-23	55.9362	100.111	0.954226	0.996202	0.819323	0.996202	0.159902	0.213717	0.47212	0.222052	0.21328	0.230825	0.23953	0.237932	0.744823	0.728213	750	1	606	80	47.2812	SIEMENS NM	162.739	0.470092	0.215148	0.283095	-1.26197	9901.56	455	4363	270		2015-11-10	52.8894	100.059	0.972924	0.998275	0.818076	0.998275	0.147054	0.213717	0.533805	0.220677	0.194606	0.246748
1207522023			065Y	2018-02-22	59.0863	100.154	0.843948	0.984968	0.614391	0.984968	0.132237	0.191639	0.550211	0.223412	0.214153	0.232671	0.239618	0.237932	0.745787	0.728213	789	16	842	76	48.9375	SIEMENS NM	147.243	0.129545	0.197384	0.257144	-1.35812	16817.9	458	6880.82	262		2018-10-09	53.1969	100.134	0.873564	0.976395	0.579307	0.976395	0.137201	0.191639		0.223164	0.242943	0.203385
0309702305			047Y	2017-11-13	63.8099	100.055	0.920994	0.98711	0.612926	0.98711	0.146555	0.203055	0.877462	0.226365	0.222574	0.230157	0.234196	0.233385	0.693965	0.687196	705	2	1783	85	43.875	SIEMENS NM	160.544	0.196434	0.214667	0.283255	-1.26141	7102.03	457	2570.23	259		2018-07-16	58.1882	100.176	0.941582	0.984093	0.722559	0.984093	0.0915407	0.203055	1.02448	0.216635	0.219464	0.213807
0201622246			055Y	2017-09-18	63.6679	99.9971	0.878521	0.986248	0.632632	0.986248	0.122844	0.230156	0.881837	0.218914	0.213101	0.224727	0.240023	0.239001	0.750253	0.739168	1071	24	779	56	66.875	SIEMENS NM	162.582	0.193684	0.225401	0.252012	-1.37828	8649.83	457	3142.67	260		2018-05-31	60.7736	100.043	0.866721	0.982518	0.489824	0.982518	0.175774	0.230156	0.727823	0.218832	0.230665	0.206999
1702585506			060Y	2018-02-28	58.9722	100.17	0.944199	0.979424	0.728883	0.979424	0.119282	0.217846	0.707159	0.220957	0.225111	0.216804	0.23997	0.240676	0.749666	0.757702	740	2	939	81	46.1875	SIEMENS NM	163.964	0.382387	0.218463	0.310605	-1.16923	11894	457	4879.84	267		2018-12-17	57.0427	100.202	0.856756	0.982363	0.590113	0.982363	0.132778	0.217846	0.484376	0.225147	0.194274	0.25602
1911712063			046Y	2018-06-05	58.6668	100.281	0.919607	0.981781	0.693836	0.981781	0.163371	0.203599	0.620311	0.220975	0.254902	0.187049	0.235134	0.241372	0.702055	0.765988	1000	2	531	60	61.6875	SIEMENS NM	165.669	0.364354	0.203507	0.307894	-1.178	10613.8	454	4387.03	263		2019-01-08	61.4844	100.647	0.891976	0.984835	0.687395	0.984835	0.130061	0.203599	0.593693	0.21665	0.20114	0.232161
0506742121			042Y	2017-02-17	59.3723	100.039	0.930406	0.983756	0.671287	0.983756	0.177016	0.235955	0.64437	0.215082	0.169446	0.260717	0.239438	0.230154	0.74383	0.66209	789	0	859	76	49.1875	SIEMENS NM	164.973	0.415184	0.236622	0.298824	-1.2079	7322.59	454	2975	261		2017-08-17	55.0409	100.044	0.965889	0.989708	0.749694	0.989708	0.140295	0.235955	0.702266	0.218025	0.177711	0.258338
1705935648			024Y	2018-03-05	64.7078	100.187	0.972776	0.983083	0.762868	0.983083	0.12619	0.213439	0.550122	0.228634	0.256282	0.200987	0.23396	0.2394	0.691968	0.743415	882	250	649	68	55.9375	SIEMENS NM	157.356	0.393023	0.21368	0.306583	-1.18227	5403.27	458	1906.93	268		2018-04-30	58.715	100.232	0.961549	0.987333	0.747136	0.987333	0.127981	0.213439	0.855022	0.224059	0.233004	0.215113
0806692103			048Y	2017-12-05	50.2119	100.207	0.970895	0.999406	0.776013	0.999406	0.117206	0.221317	0.582917	0.223987	0.230421	0.217554	0.240278	0.24135	0.753129	0.765721	869	29	615	69	54.1875	SIEMENS NM	159.348	0.406691	0.223839	0.29875	-1.20815	9018.91	453	4490.34	256		2018-10-29	48.533	100.21	0.950821	0.999202	0.795829	0.999202	0.190236	0.221317	0.555	0.222872	0.243836	0.201909
2804662160			051Y	2017-09-13	57.4602	99.948	0.939761	0.985868	0.725818	0.985868	0.193202	0.232682	0.692134	0.214898	0.192695	0.2371	0.237884	0.233447	0.727735	0.687706	759	10	1713	79	46.9375	SIEMENS NM	168.09	0.346485	0.230193	0.275091	-1.29065	8699.44	458	3700.72	263		2018-03-06	50.8864	99.9965	0.974263	0.996134	0.842342	0.996134	0.216093	0.232682	0.764814	0.22286	0.231744	0.213976
1311612203			051Y	2012-11-22	55.4556	100.162	0.958947	0.997983	0.82842	0.997983	0.155222	0.236801	0.778695	0.218499	0.216588	0.220409	0.236374	0.235995	0.713239	0.709761	545	13	814	110	33.375	SIEMENS NM	160.537	0.177874	0.237545	0.249534	-1.38816	10800.4	454	4810.97	258		2013-06-17	58.6892	100.18	0.936821	0.992933	0.71199	0.992933	0.135921	0.236801	0.78867	0.221036	0.228117	0.213955
2503792189			038Y	2017-05-04	70.6384	100.235	0.918563	0.980219	0.657464	0.980219	0.094969	0.218265	0.630246	0.222277	0.231277	0.213277	0.234332	0.236173	0.695115	0.711391	1153	17	450	52	71.1875	SIEMENS NM	154.036	0.444842	0.218071	0.349457	-1.05137	6865.67	460	2015.87	268		2018-01-09	57.2063	100.222	0.948149	0.975761	0.783976	0.975761	0.10037	0.218265	0.617039	0.224568	0.191685	0.257451
2603690949			047Y	2016-10-19	58.6703	99.9671	0.86502	0.978411	0.655894	0.978411	0.129069	0.234016	0.764632	0.22401	0.19579	0.25223	0.239774	0.234323	0.747496	0.695036	967	4	646	62	59.8438	SIEMENS NM	160.518	0.173316	0.23339	0.26605	-1.32407	12514	452	5172	265		2017-07-11	57.9127	99.9317	0.845803	0.987333	0.594348	0.987333	0.140042	0.234016	0.737722	0.222558	0.224192	0.220925
2011642248			051Y	2016-04-01	52.8429	100.265	0.952154	0.992994	0.767399	0.992994	0.213445	0.190869	0.628632	0.219231	0.19843	0.240031	0.239174	0.235189	0.740996	0.702539	909	27	626	66	56.6562	SIEMENS NM	166.384	0.214635	0.195454	0.25371	-1.37156	11278.5	457	5318.64	260		2016-11-29	48.6873	100.287	0.972846	0.999928	0.800304	0.999928	0.111805	0.190869	0.77636	0.224662	0.207249	0.242075
2801672165			050Y	2018-01-17	55.8799	100.061	0.902102	0.984021	0.677307	0.984021	0.158384	0.229008	0.613901	0.220296	0.242186	0.198406	0.236382	0.2404	0.713311	0.754519	923	52	1256	65	57.1875	SIEMENS NM	160.949	0.154353	0.232909	0.241961	-1.41898	12993.3	451	5732.67	260		2018-07-23	55.5778	100.058	0.8811	0.984302	0.566359	0.984302	0.133767	0.229008	0.567026	0.222408	0.185941	0.258874
1305382307			074Y	2012-10-17	59.591	100.128	0.960886	0.981618	0.87798	0.981618	0.157963	0.229781	0.830957	0.21996	0.197646	0.242275	0.238404	0.233987	0.732969	0.6922	895	4	207	67	55.9375	SIEMENS NM	156.253	0.28786	0.23052	0.206773	-1.57613	5453.35	452	2203.65	262		2013-04-02	52.3339	99.9562	0.928797	0.987584	0.672606	0.987584	0.151355	0.229781	0.712653	0.219537	0.205234	0.23384
0908742002			043Y	2018-07-24	56.2398	100.031	0.956798	0.986623	0.653088	0.986623	0.171673	0.2359	0.541687	0.226858	0.229534	0.224182	0.234961	0.235513	0.700539	0.705406	769	2	1394	78	47.875	SIEMENS NM	167.267	0.330575	0.236344	0.302983	-1.19408	6079.8	456	2660.53	259		2018-09-12	50.0761	99.9993	0.950686	0.982048	0.683211	0.982048	0.211563	0.2359	0.573271	0.215744	0.197085	0.234403
0908402066			077Y	2018-07-25	59.5662	99.8794	0.912122	0.984709	0.720483	0.984709	0.119356	0.220792	0.529274	0.222638	0.234352	0.210923	0.238915	0.240944	0.738258	0.760849	1000	350	632	60	48.5	SIEMENS NM	160.319	0.136242	0.221973	0.256842	-1.35929	9495.41	461	3839.35	264		2018-07-25	58.3326	99.8859	0.897572	0.981287	0.685655	0.981287	0.174842	0.220792	0.543848	0.222973	0.214485	0.231462
3006742001			042Y	2017-04-05	57.2378	100.336	0.892996	0.98075	0.683057	0.98075	0.142281	0.219142	0.557501	0.221547	0.231952	0.211142	0.237372	0.239294	0.722698	0.74228	833	201	751	72	51.1875	SIEMENS NM	159.869	0.16747	0.220231	0.264798	-1.32879	13861.7	454	5927.58	265		2017-12-18	55.039	100.315	0.907833	0.984835	0.702152	0.984835	0.127917	0.219142	0.671732	0.222909	0.22698	0.218838
0201700603			047Y	2017-12-20	53.5033	99.8737	0.93361	0.995727	0.791771	0.995727	0.176821	0.223065	0.733651	0.225187	0.209735	0.240639	0.236873	0.233705	0.717916	0.689842	882	8	846	68	54.3125	SIEMENS NM	162.995	0.190704	0.223726	0.248509	-1.39228	9549.5	455	4440.2	256		2018-07-30	53.6229	99.9584	0.933437	0.985744	0.743842	0.985744	0.129472	0.223065	0.798408	0.221834	0.229931	0.213737
2107532222			064Y	2018-05-15	62.8061	100.51	0.958249	0.988997	0.85374	0.988997	0.125962	0.205831	0.569732	0.214801	0.248802	0.1808	0.235631	0.241731	0.706466	0.770419	810	8	725	74	50.375	SIEMENS NM	158.272	0.366398	0.199899	0.326984	-1.11784	11199.3	454	4165.45	265		2019-02-01	60.247	100.297	0.947068	0.996506	0.760543	0.996506	0.180867	0.205831	0.568857	0.219446	0.223603	0.215289
0211592048			058Y	2018-07-31	59.1586	100.056	0.954593	0.986505	0.827276	0.986505	0.142408	0.223087	0.691699	0.223287	0.240246	0.206327	0.237733	0.240758	0.726236	0.758658	705	34	1028	85	43.5625	SIEMENS NM	165.699	0.356178	0.219187	0.305146	-1.18697	7604.36	454	3105.73	259		2019-07-09	60.989	100.132	0.937643	0.985744	0.686482	0.985744	0.199975	0.223087	0.746115	0.221232	0.246603	0.195861
2307572228			060Y	2018-01-11	65.7412	100.125	0.959115	0.992994	0.788921	0.992994	0.161316	0.238468	0.706018	0.224411	0.240462	0.208359	0.235752	0.238839	0.707556	0.737462	967	0	604	62	59.5625	SIEMENS NM	167.28	0.188514	0.238874	0.195251	-1.63347	6851.79	457	2347.34	263		2018-08-02	58.3096	100.078	0.928042	0.988997	0.663105	0.988997	0.145321	0.238468	0.591853	0.230444	0.226182	0.234706
2607402042			078Y	2018-08-06	61.8606	100.245	0.945114	0.986368	0.745984	0.986368	0.11248	0.204966	0.819497	0.22155	0.229635	0.213465	0.235359	0.236968	0.704039	0.718817	909	13	870	66	56.125	SIEMENS NM	158.023	0.384648	0.209521	0.325979	-1.12092	9550.5	459	3642.5	263		2019-05-09	58.9322	100.187	0.885859	0.987584	0.693541	0.987584	0.120374	0.204966	0.665585	0.221637	0.240814	0.20246
0804512213			062Y	2014-01-21	54.6411	100.036	0.888256	0.987364	0.63802	0.987364	0.1653	0.204598	0.556886	0.225253	0.214927	0.235579	0.23997	0.238105	0.749666	0.729946	750	5	974	80	46.75	SIEMENS NM	165.731	0.161376	0.203207	0.23834	-1.43406	16302.7	454	7394.71	260		2017-10-26	52.4917	100.02	0.907524	0.989093	0.698108	0.989093	0.162345	0.204598	0.52913	0.22549	0.2189	0.232079
2706482087			064Y	2013-01-23	66.0956	100.33	0.900546	0.986505	0.61592	0.986505	0.0895037	0.222204	0.774567	0.220419	0.200979	0.239858	0.236732	0.23271	0.716589	0.681721	937	36	491	64	53.6875	SIEMENS NM	152.853	0.127096	0.217771	0.253952	-1.37061	8249.07	454	2796.8	258		2014-01-22	54.8223	100.182	0.931955	0.986623	0.700673	0.986623	0.154706	0.222204	0.642907	0.218691	0.218962	0.218419
1107675936			046Y	2013-08-01	52.7457	100.194	0.857716	0.984021	0.547527	0.984021	0.162664	0.236531	0.625704	0.223909	0.213894	0.233923	0.241112	0.2394	0.762853	0.743416	1111	7	503	54	67.5625	SIEMENS NM	161.305	0.201603	0.237107	0.235578	-1.44571	14131.6	451	6677.79	259		2014-09-15	11.6249	100.059	0.973956	0.997326	0.832182	0.997326	0.118685	0.236531	0.503653	0.217101	0.217979	0.216223
2012422063			070Y	2013-06-12	58.4561	100.113	0.850799	0.993154	0.596843	0.993154	0.155525	0.220633	0.563412	0.222015	0.225646	0.218383	0.237863	0.238538	0.727523	0.734347	895	22	600	67	53.5625	SIEMENS NM	164.899	0.214162	0.223324	0.242588	-1.41639	16720.8	452	6946.46	259		2014-06-16	54.6214	100.093	0.885453	0.993332	0.721404	0.993332	0.208154	0.220633	0.50019	0.225569	0.222088	0.229049
2805512049			062Y	2013-11-12	53.7582	100.322	0.886056	0.967752	0.639777	0.967752	0.0947605	0.224718	0.563577	0.21765	0.232166	0.203134	0.236828	0.239511	0.717488	0.744616	1034	2	520	58	62.6562	SIEMENS NM	144.119	0.300653	0.219426	0.318171	-1.14517	17114.2	451	7913.91	273		2014-01-20	52.4469	100.678	0.870827	0.972966	0.596444	0.972966	0.125819	0.224718	0.570472	0.218554	0.211178	0.225931
0711312060			080Y	2012-08-09	56.4428	99.9185	0.889242	0.994442	0.691921	0.994442	0.155438	0.199999	0.639659	0.225926	0.220618	0.231233	0.235521	0.23442	0.705477	0.69587	967	0	681	62	60.125	SIEMENS NM	158.172	0.174661	0.19793	0.230604	-1.46705	15265.5	456	6649.24	265		2013-02-04	56.2105	99.9511	0.867333	0.988152	0.670117	0.988152	0.146346	0.199999	0.686666	0.222253	0.195632	0.248873
0609772260			035Y	2013-03-08	58.7008	100.234	0.909921	0.987729	0.657857	0.987729	0.11223	0.232731	0.463332	0.223225	0.203296	0.243155	0.241015	0.237463	0.761692	0.723584	833	50	479	72	48.8125	SIEMENS NM	157.57	0.179286	0.233211	0.25029	-1.38514	10772.7	453	4449.06	261		2013-10-28	56.4882	100.225	0.893639	0.984179	0.686499	0.984179	0.0852074	0.232731	0.477162	0.22041	0.233517	0.207303
0302502106			062Y	2013-01-10	55.4363	100.053	0.891224	0.982363	0.645263	0.982363	0.13634	0.229115	0.635025	0.224028	0.226546	0.221511	0.238183	0.238649	0.73073	0.735487	952	35	1625	63	58.7188	SIEMENS NM	149.078	0.133346	0.2325	0.24232	-1.41749	11045.1	455	4922.09	264		2013-09-27	53.187	100.018	0.890669	0.984968	0.594335	0.984968	0.128475	0.229115	0.705266	0.218501	0.177442	0.259559
1003635458			050Y	2013-05-01	53.7415	100.319	0.929841	0.985228	0.725271	0.985228	0.173586	0.221083	0.613084	0.225338	0.244934	0.205742	0.237612	0.241097	0.72504	0.762674	652	7	1003	92	41.75	SIEMENS NM	164.811	0.344509	0.222568	0.280023	-1.27288	10290	455	4760	260		2014-01-30	54.0878	100.309	0.933075	0.983756	0.63566	0.983756	0.190757	0.221083	0.5159	0.219065	0.229249	0.208881
[truncated: 31 more columns]
