# Supplementary material for: Cardiotoxicity detection tool for breast cancer chemotherapy: a retrospective study
Source: PeerJ Comput Sci. 2024 Aug 2;12:e2230. doi: 10.7717/peerj-cs.2230 (PMC11323080; doi:10.7717/peerj-cs.2230)
Supplement: Supplemental Information 13 — This offers a comprehensive framework for researchers to analyze parameters such as the left ventricle ejection fraction, dyssynchrony metrics, and numerous additional factors. [file peerj-cs-10-2230-s013.zip › platform.xlsx]

## Sheet: Median
patient ID				Parameters
				pre-therapy																																	post-therapy
	BMI	chemocare record	age	date	LVEF%	LVEFPhase	Synchrony	SynchronyMaxMin	Entropy	EntropyMaxMin	App_Entropy	App_EntropyMaxMin	LHR	Average FS	LA FS	SA FS	Circulatory diastole	Circulatory Systole	Elongation Diastole	Elongation systole	(mean RR duration)	rejected beats	Accepted beats	Heart rate	frame time	Manufacturer	Phase	BoundApEn	BoundApEnMaxMin	ε	Log(ε)	Max Count	Max Pixel Num	Min Count	Min Pixel Num	kinetics	date	LVEF%	LVEF_Phase%	Synchrony	SynchronyMaxMin	Entropy	EntropyMaxMin	App_Entropy	App_EntropyMaxMin	LHR	Average FS	LA FS	SA FS
0108672468			047Y	2015-01-14	58.8475	100.095	0.922361	0.976547	0.642492	0.976547	0.166483	0.234116	0.656884	0.227634	0.226154	0.229115	0.24159	0.24135	0.768662	0.765721	800	33	601	75	50.2812	SIEMENS NM	164.731	0.175215	0.233161	0.274552	-1.29261	9221.8	456	3795	270		2015-08-18	49.9564	100.074	0.943105	0.990998	0.782676	0.990998	0.129371	0.234116	0.590188	0.220476	0.237871	0.203081
0201622246			055Y	2017-09-18	63.7554	100.007	0.860235	0.984835	0.604853	0.984835	0.167352	0.212805	0.800887	0.228485	0.206722	0.250248	0.239618	0.235452	0.745787	0.704866	1071	24	779	56	66.875	SIEMENS NM	160.705	0.227925	0.209776	0.235968	-1.44406	9079.97	456	3291	261		2018-05-31	60.5508	100.039	0.875098	0.980136	0.526873	0.980136	0.131902	0.212805	0.760696	0.214086	0.16914	0.259033
0201700603			047Y	2017-12-20	56.1297	99.9198	0.91807	0.987222	0.708461	0.987222	0.168859	0.216612	0.890684	0.226629	0.201996	0.251261	0.23995	0.235261	0.749443	0.703176	882	8	846	68	54.3125	SIEMENS NM	164.821	0.203508	0.219241	0.265773	-1.32511	8960.5	459	3931	260		2018-07-30	54.9753	99.9691	0.922083	0.983083	0.697829	0.983083	0.13108	0.216612	0.816162	0.22204	0.226622	0.217457
0211592048			058Y	2018-07-31	57.8803	100.047	0.965251	0.985228	0.877322	0.985228	0.116898	0.208671	0.734348	0.224418	0.217995	0.23084	0.241216	0.240138	0.764097	0.751546	705	34	1028	85	43.5625	SIEMENS NM	158.77	0.378602	0.205491	0.284885	-1.25567	7504.59	455	3160.91	260		2019-07-09	60.1012	100.123	0.938215	0.990276	0.719209	0.990276	0.182137	0.208671	0.780991	0.219947	0.191561	0.248333
0301582203			057Y	2015-01-06	63.353	100.094	0.894776	0.982934	0.724755	0.982934	0.169084	0.206611	0.637907	0.221561	0.22663	0.216492	0.239381	0.240263	0.743217	0.75296	555	14	1415	108	34.5	SIEMENS NM	167.16	0.40948	0.199317	0.306033	-1.18406	10933.2	456	4006.71	263		2015-09-21	59.261	100.103	0.877247	0.984964	0.595709	0.984964	0.137587	0.206611	0.58306	0.224489	0.236735	0.212243
0312542186			060Y	2015-04-13	79.2654	100.24	0.939	0.982518	0.709144	0.982518	0.138181	0.241195	0.627054	0.22329	0.220722	0.225858	0.239174	0.238709	0.740996	0.736113	645	0	1319	93	39.9375	SIEMENS NM	159.275	0.135277	0.238912	0.257817	-1.3555	3726.13	457	772.6	264		2015-08-17	48.7337	100.08	0.935544	0.985878	0.673245	0.985878	0.155368	0.241195	0.696429	0.213332	0.161948	0.264717
0404662226			050Y	2016-04-27	59.6459	100.003	0.908589	0.982474	0.614621	0.982474	0.155765	0.237982	0.822003	0.225836	0.216966	0.234706	0.238249	0.236545	0.731399	0.714829	1052	76	864	57	66.25	SIEMENS NM	166.129	0.166746	0.238559	0.265755	-1.32518	9475.97	450	3823.94	260		2017-03-21	56.1954	100.152	0.943029	0.983347	0.61813	0.983347	0.173441	0.237982	0.630261	0.221298	0.213299	0.229296
0503642320			054Y	2018-07-05	61.8641	100.148	0.813958	0.983756	0.537107	0.983756	0.18664	0.207299	0.546827	0.221026	0.202996	0.239056	0.239555	0.236173	0.745103	0.711391	882	65	755	68	54.375	SIEMENS NM	164.352	0.196855	0.198788	0.260366	-1.34567	17890	454	6822.53	261		2019-02-06	57.1799	100.165	0.813411	0.985358	0.507958	0.985358	0.203559	0.207299	0.52116	0.2218	0.217484	0.226117
0606632026			051Y	2015-01-08	56.0121	100.049	0.904176	0.987222	0.752561	0.987222	0.0851445	0.197635	0.457958	0.22369	0.213469	0.233912	0.23989	0.238042	0.748774	0.729312	821	8	1159	73	50.9375	SIEMENS NM	152.938	0.135155	0.202913	0.292977	-1.22766	16678	459	7336.29	260		2015-07-14	56.4499	100.055	0.819933	0.987222	0.536883	0.987222	0.148247	0.197635	0.504292	0.220226	0.221645	0.218807
0608770604			037Y	2014-09-09	34.5379	100.244	0.955415	0.999002	0.754836	0.999002	0.0931783	0.248299	0.492342	0.215371	0.202566	0.228176	0.240308	0.238039	0.753473	0.729274	909	4	507	66	56.7188	SIEMENS NM	149.33	0.0864051	0.255418	0.221429	-1.50765	8380.51	457	5486.06	264		2015-04-07	71.8387	100.323	0.936617	0.974677	0.630026	0.974677	0.11748	0.248299	0.59892	0.224183	0.229529	0.218836
0609772260			035Y	2013-03-08	56.2128	100.222	0.934609	0.996903	0.740947	0.996903	0.122734	0.234389	0.419068	0.22177	0.211209	0.232331	0.239947	0.238045	0.749412	0.729344	833	50	479	72	48.8125	SIEMENS NM	156.375	0.134402	0.234779	0.207376	-1.57322	11306.1	458	4950.63	263		2013-10-28	54.3066	100.207	0.912193	0.989618	0.73918	0.989618	0.0718043	0.234389	0.470434	0.223731	0.247048	0.200414
0505602326			053Y	2013-08-19	56.0118	100.034	0.930961	0.976324	0.722903	0.976324	0.107853	0.207757	0.728914	0.256058	0.198158	0.313958	0.246468	0.23735	0.844439	0.722487	869	24	695	69	54.0625	SIEMENS NM	154.763	0.262034	0.218513	0.348441	-1.05429	8851.38	476	3893.56	282		2014-05-08	54.7592	100.049	0.904219	0.981351	0.6363	0.981351	0.0810341	0.207757	0.720208	0.219572	0.191789	0.247355
0703622005			055Y	2017-09-20	61.1555	100.253	0.890999	0.980654	0.63059	0.980654	0.165609	0.213888	0.574791	0.227694	0.22855	0.226838	0.238943	0.239098	0.738554	0.740194	909	11	904	66	55.9375	SIEMENS NM	162.862	0.188555	0.206198	0.253479	-1.37248	10560.4	459	4102.13	268		2018-06-18	62.4092	100.125	0.891068	0.965026	0.576386	0.965026	0.117706	0.213888	0.671643	0.221382	0.25077	0.191994
0705792129			036Y	2015-09-10	63.391	100.347	0.904554	0.987584	0.678216	0.987584	0.0806657	0.215791	0.875733	0.230849	0.20848	0.253218	0.241112	0.237064	0.762853	0.719736	952	21	607	63	58.125	SIEMENS NM	148.183	0.141462	0.210925	0.261305	-1.34207	7820.2	458	2862.9	261		2016-05-19	54.8281	100.053	0.883892	0.984968	0.530598	0.984968	0.129836	0.215791	0.810999	0.219825	0.236304	0.203346
0707642108			048Y	2013-05-17	514.464	100.917	0.958775	0.978335	0.78254	0.978335	0.20639	0.22051	0.648333	0.216625	0.205341	0.227908	0.238414	0.236267	0.733071	0.712253	1016	9	479	59	67.7812	SIEMENS NM	184.402	0.319151	0.228443	0.219518	-1.51632	560	457	-2321	268		2014-03-18	-145.414	100.985	0.970476	0.97555	0.905998	0.97555	0.231099	0.22051	0.624468	0.243849	0.212459	0.275239
0711312060			080Y	2012-08-09	59.5704	99.9322	0.871131	0.982629	0.668001	0.982629	0.124757	0.191339	0.654951	0.229025	0.212792	0.245257	0.238619	0.235452	0.735186	0.704866	967	0	681	62	60.125	SIEMENS NM	163.538	0.364144	0.191754	0.292766	-1.22838	15015.3	452	6070.62	264		2013-02-04	56.6899	99.9494	0.86224	0.983347	0.643064	0.983347	0.148563	0.191339	0.685399	0.221297	0.210374	0.23222
0712522107			062Y	2015-04-23	57.1511	100.214	0.92689	0.981993	0.765903	0.981993	0.129304	0.206653	0.587825	0.226142	0.231629	0.220655	0.238407	0.239405	0.733007	0.743476	750	1	606	80	47.2812	SIEMENS NM	165.207	0.497102	0.202624	0.336569	-1.08895	8924.84	463	3824.19	269		2015-11-10	56.9423	100.073	0.958365	0.989283	0.793817	0.989283	0.118989	0.206653	0.509806	0.219154	0.214991	0.223317
0804532044			061Y	2014-12-08	60.2182	100.162	0.904373	0.972652	0.720707	0.972652	0.075176	0.230447	0.60282	0.229053	0.19079	0.267315	0.243647	0.237188	0.796223	0.720926	983	10	714	61	61.75	SIEMENS NM	154.451	0.303206	0.233527	0.348874	-1.05305	10928.5	474	4347.55	283		2015-11-09	65.7048	100.166	0.961205	0.975647	0.7379	0.975647	0.0618506	0.230447	0.737719	0.217843	0.195837	0.239849
0805745688			041Y	2015-05-15	53.1758	100.114	0.974742	0.990036	0.876486	0.990036	0.147275	0.222277	0.578291	0.217941	0.229846	0.206036	0.235616	0.237928	0.70633	0.728166	769	8	535	78	47.3125	SIEMENS NM	162.062	0.402279	0.220744	0.294474	-1.22256	7954	460	3724.4	264		2016-04-11	56.9263	100.428	0.900269	0.982363	0.639349	0.982363	0.141911	0.222277	0.711537	0.227572	0.231058	0.224085
0806692103			048Y	2017-12-05	55.5029	100.241	0.945947	0.989093	0.702323	0.989093	0.170799	0.208475	0.637438	0.218768	0.211191	0.226345	0.237818	0.23636	0.727081	0.713113	869	29	615	69	54.1875	SIEMENS NM	164.7	0.173454	0.212963	0.282665	-1.26349	8465.94	456	3767.1	260		2018-10-29	51.2253	100.194	0.937102	0.993273	0.745141	0.993273	0.137359	0.208475	0.515059	0.221899	0.206928	0.236869
1008692182			045Y	2015-03-23	56.123	100.014	0.96348	0.986505	0.692418	0.986505	0.220395	0.237811	0.74645	0.225989	0.219956	0.232023	0.23997	0.238897	0.749666	0.738069	800	393	1623	75	47.0312	SIEMENS NM	176.352	0.215787	0.237922	0.227535	-1.48045	6684.13	454	2932.8	264		2016-01-14	50.5725	99.9944	0.956558	0.991922	0.795602	0.991922	0.180756	0.237811	0.716283	0.215877	0.159282	0.272472
1104702460			046Y	2017-03-02	60.4627	100.017	0.907333	0.976812	0.616548	0.976812	0.113636	0.20662	0.695841	0.214904	0.188149	0.241659	0.23872	0.233447	0.736232	0.687706	1000	106	483	60	63.125	SIEMENS NM	161.758	0.3573	0.199775	0.304789	-1.18814	8337.28	453	3296.34	268		2017-10-02	58.1649	100.159	0.873057	0.981287	0.676158	0.981287	0.177658	0.20662	0.68132	0.226534	0.223618	0.22945
1110602081			056Y	2017-02-28	58.3404	99.9428	0.864083	0.983199	0.603657	0.983199	0.182324	0.204323	0.749624	0.22615	0.2305	0.2218	0.23841	0.239204	0.733029	0.741317	631	4	1433	95	39.375	SIEMENS NM	162.078	0.264669	0.197551	0.253104	-1.37396	11440.5	453	4766.04	261		2017-11-21	50.4087	99.9695	0.918464	0.988048	0.626404	0.988048	0.182271	0.204323	0.6347	0.224987	0.230839	0.219136
1207522023			065Y	2018-02-22	60.5715	100.159	0.815866	0.985485	0.57131	0.985485	0.121515	0.182951	0.565903	0.219717	0.210596	0.228838	0.239923	0.238292	0.749144	0.731833	789	16	842	76	48.9375	SIEMENS NM	144.507	0.118726	0.19366	0.262222	-1.33856	16759	459	6607.82	262		2018-10-09	52.9259	100.128	0.867294	0.981781	0.573039	0.981781	0.112979	0.182951	0.624616	0.221707	0.226743	0.216671
1210692120			043Y	2013-07-05	66.0953	100.255	0.946598	0.985228	0.709581	0.985228	0.154877	0.197175	0.675438	0.221948	0.219971	0.223925	0.233882	0.23346	0.691319	0.687815	1034	155	494	58	63.7813	SIEMENS NM	164.758	0.414294	0.206567	0.327114	-1.11745	6408.17	455	2172.67	260		2014-02-24	64.7548	100.672	0.937831	0.986113	0.692816	0.986113	0.0903856	0.197175	0.85536	0.224703	0.238043	0.211363
1302522183			061Y	2013-05-09	65.6102	100.4	0.979103	0.982934	0.87574	0.982934	0.135954	0.216691	0.733213	0.223274	0.244933	0.201615	0.236365	0.240361	0.713155	0.754068	895	33	1056	67	57.2812	SIEMENS NM	154.749	0.292701	0.203948	0.222284	-1.5038	7541	456	2593.33	263		2014-08-18	52.1373	100.212	0.961873	0.999314	0.839795	0.999314	0.0405237	0.216691	1.0125	0.240127	0.201928	0.278326
1305382307			074Y	2012-10-17	59.591	100.12	0.956577	0.981618	0.890142	0.981618	0.151476	0.210253	0.835721	0.21996	0.197646	0.242275	0.238404	0.233987	0.732969	0.6922	895	4	207	67	55.9375	SIEMENS NM	155.374	0.318296	0.210624	0.218109	-1.52276	5453.35	452	2203.65	262		2013-04-02	52.9931	99.9431	0.924606	0.980311	0.637382	0.980311	0.133602	0.210253	0.65165	0.224547	0.243878	0.205216
1311612203			051Y	2012-11-22	55.6785	100.214	0.961003	0.999778	0.851422	0.999778	0.142922	0.212716	0.788821	0.230525	0.225506	0.235543	0.240278	0.239395	0.753129	0.743368	545	13	814	110	33.375	SIEMENS NM	163.664	0.294188	0.211136	0.276316	-1.28621	10074.5	456	4465.19	261		2013-06-17	65.7466	100.245	0.923463	0.985744	0.712081	0.985744	0.15641	0.212716	0.791503	0.220654	0.193479	0.247829
1506830862			031Y	2014-12-15	75.8995	100.251	0.942341	0.984835	0.794482	0.984835	0.118357	0.239812	0.691653	0.228486	0.222683	0.234289	0.235613	0.234407	0.706305	0.695759	759	36	865	79	46.9375	SIEMENS NM	158.362	0.296662	0.240249	0.327613	-1.11592	6064.6	456	1461.6	261		2014-12-15	65.797	100.144	0.945499	0.984302	0.800569	0.984302	0.101967	0.239812	0.633433	0.223512	0.239023	0.208002
1509631046			049Y	2012-10-23	60.1731	100.156	0.90521	0.97887	0.738027	0.97887	0.0807	0.169779	0.74228	0.220923	0.227188	0.214659	0.239306	0.240394	0.742412	0.754448	1111	74	985	54	69.4375	SIEMENS NM	154.503	0.344493	0.188393	0.338753	-1.08248	10946.9	451	4359.8	264		2015-07-24	59.2388	100.29	0.812096	0.9686	0.568776	0.9686	0.118136	0.169779	0.562696	0.246266	0.247035	0.245497
1511788089			038Y	2017-02-27	84.0252	100.482	0.952842	0.990999	0.801346	0.990999	0.141161	0.209655	0.734429	0.224833	0.159419	0.290246	0.243261	0.230898	0.790701	0.667637	923	71	517	65	57.3125	SIEMENS NM	167.718	0.387301	0.224112	0.25863	-1.35236	6191.94	466	989.151	259		2017-09-21	83.1095	100.855	0.946366	0.978818	0.687733	0.978818	0.129174	0.209655	0.65772	0.233993	0.222624	0.245362
1612666469			051Y	2018-02-14	64.4065	99.7803	0.857936	0.982207	0.501052	0.982207	0.19786	0.231542	0.91725	0.223924	0.235524	0.212324	0.238193	0.240268	0.730834	0.753013	821	16	1434	73	50.8125	SIEMENS NM	171.496	0.192346	0.237149	0.262044	-1.33924	9560.64	453	3402.97	262		2018-10-22	56.1857	99.9078	0.923725	0.980919	0.622017	0.980919	0.130686	0.231542	0.807679	0.224946	0.226455	0.223436
1701622424			054Y	2016-10-27	86.9756	100.015	0.859036	0.983899	0.584582	0.983899	0.172807	0.196666	0.650649	0.224665	0.220432	0.228898	0.239125	0.238352	0.74048	0.732439	759	19	626	79	48.0938	SIEMENS NM	163.821	0.179379	0.198081	0.233224	-1.45576	6838.27	456	890.644	262		2017-03-02	68.9669	99.9411	0.922094	0.98711	0.695443	0.98711	0.0681434	0.196666	0.576523	0.227139	0.231373	0.222906
1705552188			060Y	2016-01-27	55.8489	100.171	0.916891	0.986368	0.649206	0.986368	0.176707	0.222225	0.631525	0.223519	0.218436	0.228602	0.239185	0.238257	0.741114	0.731473	821	10	884	73	50.25	SIEMENS NM	165.646	0.169144	0.226895	0.237922	-1.43581	10941.3	459	4830.7	261		2016-10-17	51.7816	100.034	0.909443	0.979603	0.695047	0.979603	0.0946352	0.222225	0.651401	0.220477	0.222297	0.218656
1712692267			048Y	2018-07-05	51.9013	99.9799	0.928456	0.983317	0.728398	0.983317	0.206547	0.215372	0.612129	0.220037	0.217962	0.222111	0.234093	0.233653	0.693087	0.68941	769	13	1085	78	47.875	SIEMENS NM	167.501	0.187183	0.218727	0.218498	-1.52098	10062.5	448	4839.94	260		2019-05-24	46.7724	99.9035	0.933512	0.981287	0.601824	0.981287	0.116986	0.215372	0.739827	0.219256	0.181367	0.257145
1810792169			037Y	2017-06-29	55.9426	100.091	0.947571	0.984302	0.756095	0.984302	0.203716	0.226599	0.842466	0.223457	0.223566	0.223347	0.237354	0.237375	0.722523	0.722727	759	1	968	79	46.8125	SIEMENS NM	172.805	0.205173	0.230419	0.242032	-1.41868	7604.91	455	3350.53	262		2018-03-08	54.5123	100.055	0.947638	0.997654	0.743384	0.997654	0.204199	0.226599	0.797262	0.221992	0.260898	0.183086
1903552087			059Y	2014-12-01	58.1901	100.119	0.939126	0.987475	0.744508	0.987475	0.184276	0.204411	0.720545	0.217954	0.21714	0.218768	0.23602	0.235857	0.709985	0.708509	681	5	914	88	42.4688	SIEMENS NM	170.993	0.420495	0.196206	0.331018	-1.10558	10590.6	456	4427.91	258		2014-05-13	65.0518	100.111	0.915682	0.984021	0.683503	0.984021	0.183118	0.204411	0.629768	0.21833	0.232652	0.204009
2009735943			043Y	2016-10-05	55.5038	100.204	0.922546	0.980578	0.709788	0.980578	0.181049	0.234284	0.602797	0.225047	0.243014	0.207081	0.236696	0.240022	0.716248	0.750247	833	2	774	72	52.8438	SIEMENS NM	168.421	0.200604	0.23049	0.252218	-1.37746	10018.6	452	4457.89	263		2017-02-27	56.4493	100.232	0.91486	0.985485	0.613779	0.985485	0.195079	0.234284	0.503323	0.220946	0.208666	0.233225
2101672308			051Y	2018-04-03	68.4676	100.424	0.946371	0.983376	0.767339	0.983376	0.145755	0.181004	0.599124	0.230686	0.233093	0.22828	0.239615	0.240039	0.745751	0.750432	882	13	549	68	53.625	SIEMENS NM	162.632	0.319573	0.192023	0.301145	-1.20016	7529.4	462	2374.2	266		2018-11-13	61.4632	100.413	0.882091	0.973697	0.737249	0.973697	0.137455	0.181004	0.570588	0.217581	0.180508	0.254653
2406552209			061Y	2016-08-02	51.3661	100.07	0.963287	0.999945	0.764086	0.999945	0.178458	0.199024	0.667444	0.222669	0.196614	0.248724	0.240934	0.236173	0.760734	0.711391	857	0	698	70	53.7188	SIEMENS NM	168.627	0.200593	0.199756	0.24491	-1.40687	9484.47	458	4612.67	260		2017-06-05	60.556	100.078	0.924804	0.984162	0.648759	0.984162	0.165708	0.199024	0.660862	0.221325	0.210677	0.231972
2502582164			056Y	2014-07-04	63.6995	100.2	0.907061	0.985611	0.601427	0.985611	0.114439	0.21536	0.485155	0.219204	0.226073	0.212334	0.239594	0.240766	0.745519	0.758754	895	0	757	67	56.9375	SIEMENS NM	158.947	0.286466	0.210169	0.270743	-1.30659	9397.57	461	3411.37	263		2015-02-09	54.2881	100.127	0.875128	0.98404	0.553962	0.98404	0.149645	0.21536	0.547791	0.221015	0.213707	0.228322
2601712147			044Y	2015-12-17	63.0082	100.262	0.851286	0.981351	0.501245	0.981351	0.124891	0.207713	0.623098	0.215389	0.240148	0.190631	0.238	0.242201	0.728894	0.776393	1176	34	452	51	73.3125	SIEMENS NM	153.028	0.161599	0.220016	0.249296	-1.38911	11563.1	455	4277.42	264		2016-09-09	58.3231	100.126	0.857263	0.968626	0.514927	0.968626	0.0785253	0.207713	0.558789	0.224108	0.239862	0.208354
2807542042			061Y	2016-06-29	53.0981	100.253	0.957726	0.995951	0.762314	0.995951	0.209246	0.238842	0.571341	0.224293	0.239365	0.209221	0.238175	0.240839	0.730651	0.759607	652	7	1239	92	40.5625	SIEMENS NM	169.968	0.204177	0.240063	0.230784	-1.46627	11225.5	454	5265	265		2017-01-24	43.0155	100.088	0.992858	0.998305	0.898265	0.998305	0.0749167	0.238842	0.435942	0.221792	0.214835	0.228749
[truncated: 23 more columns]

## Sheet: MMWF
patient ID				Parameters
				pre-therapy																																	post-therapy
	BMI	chemocare record	age	date	LVEF%	LVEFPhase	Synchrony	SynchronyMaxMin	Entropy	EntropyMaxMin	App_Entropy	App_EntropyMaxMin	LHR	Average FS	LA FS	SA FS	Circulatory diastole	Circulatory Systole	Elongation Diastole	Elongation systole	(mean RR duration)	rejected beats	Accepted beats	Heart rate	frame time	Manufacturer	Phase	BoundApEn	BoundApEnMaxMin	ε	Log(ε)	Max Count	Max Pixel Num	Min Count	Min Pixel Num	kinetics	date	LVEF%	LVEF_Phase%	Synchrony	SynchronyMaxMin	Entropy	EntropyMaxMin	App_Entropy	App_EntropyMaxMin	LHR	Average FS	LA FS	SA FS
0312542186			060Y	2015-04-13	87.9014	100.252	0.98619	0.999822	0.981999	0.999822	0.150791	0.242314	0.527222	0.221302	0.189065	0.253538	0.244755	0.239878	0.813299	0.748638	645	0	1319	93	39.9375	SIEMENS NM	175.881	0.398838	0.234594	0.207856	-1.57091	2820.79	382	341.276	206		2015-04-13	82.6744	100.245	0.98503	0.997238	0.978454	0.997238	0.15319	0.242314	0.498941	0.226058	0.211094	0.241022
3008822223			032Y	2014-10-21	61.0083	100.082	0.928849	0.999831	0.874965	0.999831	0.0883062	0.220478	0.675342	0.27569	0.276283	0.275097	0.244368	0.244452	0.807117	0.80844	1153	107	492	52	73.9375	SIEMENS NM	170.204	0.556635	0.215634	0.298275	-1.20974	9250.24	392	3606.82	216		2015-01-15	63.7254	100.134	0.9305	0.99876	0.871268	0.99876	0.163475	0.220478	0.775489	0.247969	0.241503	0.254435
0201700603			047Y	2017-12-20	58.8449	99.91	0.920586	0.998798	0.775712	0.998798	0.158685	0.231396	0.890684	0.244416	0.25975	0.229082	0.241142	0.24355	0.763206	0.794825	882	8	846	68	54.3125	SIEMENS NM	160.151	0.469937	0.240981	0.318927	-1.14279	8112	392	3338.5	207		2018-07-30	57.4892	99.8709	0.924366	0.998786	0.843184	0.998786	0.154848	0.231396	0.816162	0.241527	0.220374	0.26268
0211592048			058Y	2018-07-31	61.1259	100.011	0.959019	0.997451	0.881052	0.997451	0.150407	0.237541	0.734348	0.235498	0.265834	0.205163	0.241062	0.245458	0.762256	0.825249	705	34	1028	85	43.5625	SIEMENS NM	160.669	0.498046	0.232508	0.28165	-1.26709	6847.05	387	2661.73	208		2019-07-09	62.4146	99.9946	0.936727	0.999957	0.861895	0.999957	0.212951	0.237541	0.780991	0.22429	0.226637	0.221943
0301582203			057Y	2015-01-06	64.9335	100.011	0.911855	0.995683	0.839801	0.995683	0.173593	0.245719	0.637907	0.255269	0.220192	0.290346	0.24556	0.240236	0.827055	0.752651	555	14	1415	108	34.5	SIEMENS NM	165.195	0.592814	0.26629	0.276204	-1.28662	9960.24	388	3492.71	212		2015-09-21	60.5874	100.051	0.880063	0.997151	0.792233	0.997151	0.151132	0.245719	0.58306	0.263712	0.290207	0.237217
0312542186			060Y	2015-04-13	73.955	100.009	0.941687	0.998927	0.814063	0.998927	0.155474	0.233076	0.627054	0.222567	0.212065	0.233069	0.240033	0.238148	0.750374	0.730371	645	0	1319	93	39.9375	SIEMENS NM	169.199	0.17404	0.227522	0.254019	-1.37034	3679.27	389	958.267	209		2015-08-17	49.8886	100.007	0.931933	0.990408	0.870924	0.990408	0.169671	0.233076	0.696429	0.235566	0.249132	0.222
0404662226			050Y	2016-04-27	62.3341	99.9828	0.906455	0.997151	0.794724	0.997151	0.207283	0.253175	0.822003	0.227605	0.213427	0.241784	0.242781	0.240512	0.784069	0.755802	1052	76	864	57	66.25	SIEMENS NM	167.137	0.218159	0.253922	0.250512	-1.38425	8434.03	382	3176.75	208		2017-03-21	58.1446	99.9445	0.942176	0.99961	0.838369	0.99961	0.25168	0.253175	0.630261	0.255033	0.257405	0.252662
0503642320			054Y	2018-07-05	63.5203	100.108	0.81805	0.996201	0.729684	0.996201	0.198614	0.225151	0.546827	0.23206	0.250604	0.213516	0.241544	0.244304	0.7681	0.806114	882	65	755	68	54.375	SIEMENS NM	172.591	0.416839	0.269814	0.287941	-1.245	16268	386	5934.53	208		2019-02-06	58.2629	100.068	0.82558	0.997897	0.750583	0.997897	0.214617	0.225151	0.52116	0.255835	0.248247	0.263424
0606632026			051Y	2015-01-08	58.6093	99.995	0.872037	0.999324	0.822862	0.999324	0.14098	0.222924	0.457958	0.197868	0.20774	0.187995	0.240713	0.24225	0.758137	0.777032	821	8	1159	73	50.9375	SIEMENS NM	164.842	0.150972	0.240323	0.25365	-1.3718	15197.1	392	6290.18	207		2015-07-14	58.8324	99.9735	0.82165	0.999429	0.766345	0.999429	0.161726	0.222924	0.504292	0.222875	0.203506	0.242244
0608770604			037Y	2014-09-09	36.464	100.194	0.958819	0.986568	0.906739	0.986568	0.194654	0.301889	0.492342	0.216552	0.2024	0.230704	0.244248	0.242223	0.805256	0.77668	909	4	507	66	56.7188	SIEMENS NM	166.037	0.20257	0.28863	0.199026	-1.61432	7066.76	389	4489.94	212		2015-04-07	72.5958	100.161	0.939416	0.995366	0.811985	0.995366	0.154162	0.301889	0.59892	0.241047	0.225143	0.256951
0609772260			035Y	2013-03-08	59.1461	100.108	0.932368	0.996028	0.884021	0.996028	0.185764	0.240806	0.419068	0.216851	0.252099	0.181603	0.238404	0.24404	0.732975	0.802064	833	50	479	72	48.8125	SIEMENS NM	162.698	0.197749	0.237255	0.206785	-1.57607	9998.3	391	4084.7	211		2013-10-28	56.8219	100.093	0.915424	0.990893	0.874152	0.990893	0.124803	0.240806	0.470434	0.235762	0.236675	0.234849
0505602326			053Y	2013-08-19	57.606	99.9868	0.956574	0.99889	0.885071	0.99889	0.0975055	0.27087	0.728914	0.205118	0.189561	0.220675	0.242263	0.239761	0.777191	0.747352	869	24	695	69	54.0625	SIEMENS NM	156.275	0.480488	0.285986	0.304397	-1.18942	7995.75	408	3389.72	227		2014-05-08	56.5701	99.9637	0.883598	0.998608	0.774317	0.998608	0.10886	0.27087	0.720208	0.25725	0.22466	0.28984
0703622005			055Y	2017-09-20	63.0012	100.033	0.904772	0.997727	0.846014	0.997727	0.163493	0.245324	0.574791	0.4574	0.527744	0.387056	0.215915	0.239571	0.574211	0.745271	909	11	904	66	55.9375	SIEMENS NM	160.901	0.449398	0.24485	0.278603	-1.27797	9447.87	392	3495.6	216		2018-06-18	63.3171	100.033	0.888494	0.982681	0.774967	0.982681	0.126739	0.245324	0.671643	0.263909	0.196771	0.331047
0705792129			036Y	2015-09-10	65.464	100.006	0.896717	0.998463	0.743541	0.998463	0.141252	0.237843	0.875733	0.247462	0.266516	0.228408	0.238144	0.241559	0.730333	0.768278	952	21	607	63	58.125	SIEMENS NM	159.002	0.205353	0.236021	0.24807	-1.39404	7048	390	2434.1	209		2016-05-19	57.1509	99.9586	0.883892	0.999429	0.716964	0.999429	0.14857	0.237843	0.810999	0.238632	0.23623	0.241033
0707642108			048Y	2013-05-17	267.658	100.719	0.961598	0.994802	0.907014	0.994802	0.406448	0.250575	0.648333	0.259937	0.288835	0.23104	0.237505	0.24269	0.723999	0.782836	1016	9	479	59	67.7812	SIEMENS NM	180.387	0.466765	0.246929	0.16713	-1.78898	1042	389	-1747	216		2014-03-18	-239.989	100.737	0.968198	0.995236	0.944792	0.995236	0.404072	0.250575	0.624468	0.251042	0.217266	0.284818
0711312060			080Y	2012-08-09	62.1731	99.9297	0.873908	0.996956	0.784694	0.996956	0.160494	0.236205	0.654951	0.250329	0.20697	0.293688	0.243638	0.235916	0.796095	0.709042	967	0	681	62	60.125	SIEMENS NM	160.321	0.355655	0.22783	0.267506	-1.31861	13377.3	385	5060.23	211		2013-02-04	59.4012	99.9217	0.852553	0.996725	0.808305	0.996725	0.179791	0.236205	0.685399	0.215467	0.205166	0.225767
0712522107			062Y	2015-04-23	59.6688	100.021	0.935925	0.999833	0.879039	0.999833	0.167819	0.252037	0.587825	0.236371	0.184546	0.288196	0.246032	0.238069	0.835812	0.729575	750	1	606	80	47.2812	SIEMENS NM	163.154	0.484338	0.248946	0.28588	-1.25218	8004.77	394	3228.42	216		2015-11-10	59.6247	100.031	0.957684	0.999831	0.903035	0.999831	0.170343	0.252037	0.509806	0.236587	0.186309	0.286865
0804532044			061Y	2014-12-08	63.0454	99.9536	0.932616	0.996298	0.871577	0.996298	0.0535248	0.257136	0.60282	0.231057	0.280756	0.181358	0.242437	0.24822	0.779475	0.887197	983	10	714	61	61.75	SIEMENS NM	159.62	0.526467	0.249531	0.31918	-1.142	9910.77	405	3662.48	226		2015-11-09	66.9067	99.974	0.959102	0.996449	0.847188	0.996449	0.108798	0.257136	0.737719	0.227505	0.181315	0.273695
0805745688			041Y	2015-05-15	56.1558	100.027	0.977019	0.997939	0.96409	0.997939	0.176067	0.257995	0.578291	0.234974	0.208438	0.261511	0.245294	0.241473	0.822359	0.767222	769	8	535	78	47.3125	SIEMENS NM	164.6	0.521011	0.255433	0.250017	-1.38623	7002.3	393	3070.1	211		2016-04-11	59.4329	100.077	0.908919	0.99961	0.835185	0.99961	0.177865	0.257995	0.711537	0.234205	0.250478	0.217931
0806692103			048Y	2017-12-05	58.7881	100.109	0.947851	0.999061	0.884237	0.999061	0.166124	0.238795	0.637438	0.220786	0.256793	0.184779	0.241703	0.24648	0.770064	0.844681	869	29	615	69	54.1875	SIEMENS NM	164.412	0.517946	0.237925	0.278376	-1.27878	7757.61	388	3197.06	207		2018-10-29	54.5702	100.071	0.92971	0.995088	0.859416	0.995088	0.17268	0.238795	0.515059	0.267531	0.265151	0.26991
1008692182			045Y	2015-03-23	58.6962	99.9573	0.965014	0.999051	0.828177	0.999051	0.271016	0.248025	0.74645	0.229016	0.202154	0.255879	0.244365	0.240242	0.807066	0.752721	800	393	1623	75	47.0312	SIEMENS NM	179.028	0.48274	0.246389	0.247245	-1.39737	5955.87	386	2460	210		2016-01-14	53.6216	99.9486	0.958792	0.99876	0.920058	0.99876	0.21962	0.248025	0.716283	0.240741	0.26488	0.216602
1104702460			046Y	2017-03-02	63.0534	99.9495	0.931012	0.992924	0.810791	0.992924	0.0989685	0.233334	0.695841	0.220857	0.228263	0.213451	0.23728	0.238666	0.721815	0.735668	1000	106	483	60	63.125	SIEMENS NM	164.533	0.461015	0.272186	0.3326	-1.10081	7517.47	384	2777.45	216		2017-10-02	60.2426	99.9854	0.878603	0.997121	0.787342	0.997121	0.180814	0.233334	0.68132	0.26881	0.28895	0.248671
1110602081			056Y	2017-02-28	59.7419	99.9542	0.86384	0.997655	0.757943	0.997655	0.20224	0.225118	0.749624	0.243712	0.187759	0.299666	0.241084	0.229519	0.76251	0.657455	631	4	1433	95	39.375	SIEMENS NM	171.057	0.430612	0.280003	0.256824	-1.35937	10279.1	386	4138.16	209		2017-11-21	52.5626	99.928	0.916327	0.998296	0.851197	0.998296	0.196134	0.225118	0.6347	0.240092	0.22972	0.250464
1207522023			065Y	2018-02-22	62.6878	100.084	0.816045	0.997049	0.769168	0.997049	0.132558	0.234225	0.565903	0.223098	0.21886	0.227336	0.241603	0.240914	0.768831	0.760489	789	16	842	76	48.9375	SIEMENS NM	159.632	0.274379	0.282974	0.258986	-1.35098	15000	391	5596.82	211		2018-10-09	54.526	100.044	0.872142	0.996449	0.799612	0.996449	0.135841	0.234225	0.624616	0.234346	0.229251	0.239441
1210692120			043Y	2013-07-05	66.7963	100.142	0.950419	0.999764	0.863563	0.999764	0.179695	0.245934	0.675438	0.248562	0.222285	0.27484	0.244812	0.240805	0.814238	0.759214	1034	155	494	58	63.7813	SIEMENS NM	163.614	0.571801	0.265312	0.300248	-1.20315	5887.1	387	1954.73	208		2014-02-24	64.6564	100.174	0.939238	0.998494	0.837412	0.998494	0.109832	0.245934	0.85536	0.268195	0.268346	0.268045
1302522183			061Y	2013-05-09	67.1672	100.302	0.98141	0.995414	0.938517	0.995414	0.170339	0.256654	0.733213	0.239465	0.263574	0.215357	0.236636	0.241086	0.715685	0.762543	895	33	1056	67	57.2812	SIEMENS NM	168.288	0.436143	0.2597	0.219893	-1.51461	6814.33	389	2237.33	212		2014-08-18	55.4668	100.09	0.96731	0.985836	0.902505	0.985836	0.0634237	0.256654	1.0125	0.255442	0.252811	0.258072
1305382307			074Y	2012-10-17	62.3292	99.9432	0.958137	0.998893	0.93195	0.998893	0.244991	0.235208	0.835721	0.233266	0.247381	0.219151	0.242813	0.244793	0.784501	0.813926	895	4	207	67	55.9375	SIEMENS NM	168.238	0.468735	0.245097	0.168006	-1.78376	4861.62	383	1831.41	210		2013-04-02	54.9327	99.9236	0.923123	0.999826	0.83132	0.999826	0.160919	0.235208	0.65165	0.222239	0.269921	0.174558
1311612203			051Y	2012-11-22	58.1691	100.115	0.960665	0.997451	0.929936	0.997451	0.17534	0.227474	0.788821	0.229488	0.207449	0.251527	0.245385	0.242335	0.823954	0.77813	545	13	814	110	33.375	SIEMENS NM	165.33	0.468575	0.226967	0.258647	-1.35229	8983.59	387	3757.91	208		2013-06-17	66.4578	100.131	0.918572	0.998447	0.848837	0.998447	0.207796	0.227474	0.791503	0.263337	0.213943	0.312731
1506830862			031Y	2014-12-15	76.3342	100.085	0.939708	0.99624	0.864161	0.99624	0.146793	0.249731	0.691653	0.225805	0.228696	0.222913	0.239613	0.240117	0.745725	0.751316	759	36	865	79	46.9375	SIEMENS NM	156.829	0.574612	0.253413	0.283708	-1.25981	5538.8	388	1310.8	208		2014-12-15	67.5891	100.072	0.933908	0.995366	0.825395	0.995366	0.193658	0.249731	0.633433	0.242736	0.237372	0.2481
1509631046			049Y	2012-10-23	62.1706	100.041	0.918751	0.996691	0.864094	0.996691	0.0766469	0.222903	0.74228	0.265937	0.259801	0.272074	0.244381	0.243488	0.807315	0.793929	1111	74	985	54	69.4375	SIEMENS NM	155.855	0.532061	0.257448	0.307039	-1.18078	9959.8	384	3767.73	212		2015-07-24	60.2976	100.081	0.834447	0.984294	0.729622	0.984294	0.131079	0.222903	0.562696	0.260499	0.256054	0.264945
1511788089			038Y	2017-02-27	82.7388	100.313	0.954385	0.999107	0.822351	0.999107	0.150342	0.246812	0.734429	0.238536	0.249981	0.227091	0.239037	0.241051	0.739551	0.762122	923	71	517	65	57.3125	SIEMENS NM	165.587	0.503019	0.249491	0.266387	-1.3228	5875.32	398	1014.15	206		2017-09-21	79.2235	100.33	0.951941	0.995332	0.871438	0.995332	0.143926	0.246812	0.65772	0.218241	0.272579	0.163904
1612666469			051Y	2018-02-14	65.8855	99.786	0.857323	0.994985	0.67377	0.994985	0.221373	0.252294	0.91725	0.259254	0.235737	0.28277	0.242277	0.238064	0.777372	0.729533	821	16	1434	73	50.8125	SIEMENS NM	172.963	0.217023	0.246525	0.252727	-1.37544	8650	384	2950.91	210		2018-10-22	58.1959	99.7712	0.923486	0.994092	0.764483	0.994092	0.20343	0.252294	0.807679	0.238699	0.304851	0.172547
1701622424			054Y	2016-10-27	88.2581	99.9576	0.868577	0.995366	0.734007	0.995366	0.189239	0.231606	0.650649	0.238087	0.197538	0.278636	0.243693	0.236709	0.796905	0.716368	759	19	626	79	48.0938	SIEMENS NM	163.482	0.192949	0.227037	0.253683	-1.37167	6109.2	387	717.333	210		2017-03-02	70.8179	99.9206	0.92091	0.998102	0.803485	0.998102	0.0943935	0.231606	0.576523	0.239774	0.245233	0.234315
1705552188			060Y	2016-01-27	58.6879	99.9674	0.920465	0.999995	0.818118	0.999995	0.205193	0.275806	0.631525	0.234978	0.23444	0.235516	0.241654	0.241567	0.769462	0.768381	821	10	884	73	50.25	SIEMENS NM	165.419	0.204639	0.278664	0.234019	-1.45235	9767.03	391	4034.97	209		2016-10-17	54.3362	99.9759	0.897648	0.9997	0.834966	0.9997	0.119706	0.275806	0.651401	0.239204	0.264463	0.213945
1712692267			048Y	2018-07-05	54.374	99.8127	0.929751	0.999281	0.860016	0.999281	0.265578	0.254815	0.612129	0.237988	0.225653	0.250323	0.245121	0.243443	0.81939	0.793286	769	13	1085	78	47.875	SIEMENS NM	177.773	0.245296	0.267792	0.210818	-1.55676	8868.53	380	4046.35	208		2019-05-24	49.7573	99.8557	0.933812	0.999281	0.868856	0.999281	0.165174	0.254815	0.739827	0.211669	0.20623	0.217108
1810792169			037Y	2017-06-29	59.0687	100.004	0.949509	0.998916	0.868758	0.998916	0.240402	0.240539	0.842466	0.226115	0.217245	0.234986	0.240291	0.238718	0.753275	0.736202	759	1	968	79	46.8125	SIEMENS NM	171.135	0.245527	0.242438	0.217937	-1.52355	6798.91	387	2782.88	210		2018-03-08	57.7406	99.9717	0.944327	0.99624	0.869815	0.99624	0.260142	0.240539	0.797262	0.239836	0.246157	0.233516
1903552087			059Y	2014-12-01	60.9935	100.093	0.937459	0.999827	0.862274	0.999827	0.208415	0.221858	0.720545	0.221192	0.256162	0.186222	0.240056	0.245227	0.75063	0.821209	681	5	914	88	42.4688	SIEMENS NM	171.581	0.585894	0.215634	0.315775	-1.15273	9529.59	388	3717.16	207		2014-05-13	67.3593	100.063	0.919581	0.996121	0.824759	0.996121	0.20774	0.221858	0.629768	0.222274	0.212115	0.232433
2009735943			043Y	2016-10-05	58.1504	100.097	0.927522	0.999956	0.876746	0.999956	0.216544	0.249408	0.602797	0.219333	0.189194	0.249471	0.243586	0.238718	0.795334	0.736207	833	2	774	72	52.8438	SIEMENS NM	169.927	0.254449	0.242434	0.237487	-1.43764	9151.68	383	3829.94	211		2017-02-27	59.2088	100.133	0.917614	0.999958	0.825175	0.999958	0.210799	0.249408	0.503323	0.257103	0.219411	0.294794
2101672308			051Y	2018-04-03	69.2612	100.277	0.934896	0.996856	0.86113	0.996856	0.178819	0.228882	0.599124	0.262479	0.268651	0.256308	0.242938	0.243867	0.786198	0.799466	882	13	549	68	53.625	SIEMENS NM	171.794	0.525675	0.246347	0.272488	-1.30016	7019.8	394	2157.8	214		2018-11-13	62.5126	100.257	0.874099	0.994511	0.852228	0.994511	0.154106	0.228882	0.570588	0.241256	0.258636	0.223875
2406552209			061Y	2016-08-02	55.0734	100.004	0.96192	0.999317	0.900289	0.999317	0.225583	0.22432	0.667444	0.227273	0.263735	0.19081	0.241566	0.24647	0.768371	0.844476	857	0	698	70	53.7188	SIEMENS NM	175.056	0.237447	0.222723	0.223671	-1.49758	8532	390	3833.13	208		2017-06-05	62.5421	100.011	0.930959	0.997631	0.807219	0.997631	0.165489	0.22432	0.660862	0.228306	0.205867	0.250746
2502582164			056Y	2014-07-04	64.9234	100.115	0.902555	0.999883	0.769557	0.999883	0.166394	0.222793	0.485155	0.21621	0.21999	0.212431	0.244094	0.244592	0.802888	0.810669	895	0	757	67	56.9375	SIEMENS NM	166.437	0.598177	0.244327	0.30544	-1.186	8388.7	393	2942.47	212		2015-02-09	54.8584	100.068	0.874729	0.999696	0.778707	0.999696	0.17852	0.222793	0.547791	0.218372	0.223795	0.212948
2601712147			044Y	2015-12-17	64.3206	100.05	0.845945	0.997875	0.672142	0.997875	0.158803	0.270127	0.623098	0.242198	0.253953	0.230444	0.239892	0.241888	0.748798	0.772393	1176	34	452	51	73.3125	SIEMENS NM	158.374	0.222085	0.288593	0.242526	-1.41665	10409.4	387	3714	212		2016-09-09	59.2166	100.048	0.83935	0.991347	0.69347	0.991347	0.10552	0.270127	0.558789	0.217724	0.201533	0.233914
2807542042			061Y	2016-06-29	55.6716	100.116	0.96035	0.999417	0.883176	0.999417	0.215354	0.26049	0.571341	0.271972	0.219956	0.323989	0.248827	0.242958	0.907516	0.786482	652	7	1239	92	40.5625	SIEMENS NM	162.661	0.234822	0.258496	0.224109	-1.49562	9972.36	387	4420.58	213		2017-01-24	45.601	99.9971	0.992223	0.921711	0.980817	0.921711	0.145996	0.26049	0.435942	0.231544	0.239878	0.223211
[truncated: 23 more columns]

## Sheet: Wiener
patient ID				Parameters
				pre-therapy																																	post-therapy
	BMI	chemocare record	age	date	LVEF%	LVEFPhase	Synchrony	SynchronyMaxMin	Entropy	EntropyMaxMin	App_Entropy	App_EntropyMaxMin	LHR	Average FS	LA FS	SA FS	Circulatory diastole	Circulatory Systole	Elongation Diastole	Elongation systole	(mean RR duration)	rejected beats	Accepted beats	Heart rate	frame time	Manufacturer	Phase	BoundApEn	BoundApEnMaxMin	ε	Log(ε)	Max Count	Max Pixel Num	Min Count	Min Pixel Num	kinetics	date	LVEF%	LVEF_Phase%	Synchrony	SynchronyMaxMin	Entropy	EntropyMaxMin	App_Entropy	App_EntropyMaxMin	LHR	Average FS	LA FS	SA FS
2807542042			061Y	2016-06-29	58.9101	99.931	0.941915	0.999993	0.844354	0.999993	0.217363	0.252384	0.511659	0.237444	0.239904	0.234984	0.243286	0.243643	0.791051	0.796171	652	7	1239	92	40.5625	SIEMENS NM	166.585	0.455851	0.250958	0.267609	-1.31823	8694.94	321	3572.74	167		2017-01-24	48.1601	99.8537	0.990827	0.896258	0.97757	0.896258	0.151452	0.252384	0.452103	0.253467	0.251628	0.255306
3008822223			032Y	2014-10-21	64.4315	100.009	0.913755	0.998283	0.83667	0.998283	0.12504	0.228719	0.675342	0.225391	0.205836	0.244945	0.245232	0.242541	0.82129	0.780846	1153	107	492	52	73.9375	SIEMENS NM	168.017	0.598853	0.226999	0.31627	-1.15116	8123.18	328	2889.29	167		2015-01-15	66.9107	99.9783	0.93028	0.99975	0.838172	0.99975	0.15073	0.228719	0.775489	0.249482	0.248869	0.250094
0201700603			047Y	2017-12-20	62.3716	99.8104	0.920714	0.997593	0.755321	0.997593	0.149878	0.230311	0.890684	0.239564	0.25717	0.221958	0.238582	0.241668	0.734801	0.769633	882	8	846	68	54.3125	SIEMENS NM	165.274	0.357031	0.232405	0.302085	-1.19705	7252.5	329	2729	158		2018-07-30	60.5689	99.7754	0.918842	0.998262	0.830377	0.998262	0.151495	0.230311	0.816162	0.255781	0.215712	0.295849
0211592048			058Y	2018-07-31	64.8627	99.9036	0.96388	0.999938	0.894291	0.999938	0.146567	0.22897	0.734348	0.229548	0.162538	0.296558	0.247234	0.237441	0.86119	0.723374	705	34	1028	85	43.5625	SIEMENS NM	163.101	0.498545	0.231874	0.273215	-1.29749	6066.59	323	2131.64	160		2019-07-09	65.4515	99.8891	0.942047	0.996986	0.841367	0.996986	0.201541	0.22897	0.780991	0.225773	0.226392	0.225153
0301582203			057Y	2015-01-06	67.8301	99.8998	0.88871	1	0.814516	1	0.191712	0.235413	0.637907	0.25853	0.234583	0.282478	0.244502	0.240752	0.809225	0.758589	555	14	1415	108	34.5	SIEMENS NM	167.015	0.592173	0.250219	0.28161	-1.26723	8829.59	324	2840.47	164		2015-09-21	63.5449	99.9732	0.927924	0.999418	0.850805	0.999418	0.0968882	0.235413	0.58306	0.25483	0.241541	0.26812
0312542186			060Y	2015-04-13	73.8273	99.9243	0.941158	0.999173	0.800049	0.999173	0.156857	0.230732	0.627054	0.230466	0.23141	0.229521	0.2416	0.241752	0.768792	0.770682	645	0	1319	93	39.9375	SIEMENS NM	167.263	0.156714	0.232642	0.258341	-1.35347	3473.33	325	909.067	161		2015-08-17	53.3279	99.8882	0.939846	0.981248	0.872164	0.981248	0.16849	0.230732	0.696429	0.232941	0.258581	0.207301
0404662226			050Y	2016-04-27	65.005	99.8798	0.909765	0.999971	0.76275	0.999971	0.193399	0.240657	0.822003	0.234721	0.207063	0.262378	0.245264	0.24125	0.82184	0.764508	1052	76	864	57	66.25	SIEMENS NM	167.355	0.210688	0.2504	0.244095	-1.4102	7291.03	318	2551.5	160		2017-03-21	60.8872	99.8454	0.940108	0.983335	0.830247	0.983335	0.232155	0.240657	0.630261	0.244788	0.223823	0.265753
0503642320			054Y	2018-07-05	65.819	99.9628	0.81064	0.999304	0.71227	0.999304	0.200363	0.226383	0.546827	0.249703	0.245901	0.253505	0.24144	0.240794	0.766817	0.759086	882	65	755	68	54.375	SIEMENS NM	169.383	0.394554	0.272512	0.28247	-1.26418	14444.5	322	4937.26	157		2019-02-06	60.4578	99.9499	0.815381	0.999447	0.721839	0.999447	0.215949	0.226383	0.52116	0.235438	0.293275	0.1776
0606632026			051Y	2015-01-08	61.9668	99.8778	0.876058	0.997593	0.819131	0.997593	0.134542	0.237155	0.457958	0.222309	0.214444	0.230174	0.246238	0.24533	0.839803	0.822987	821	8	1159	73	50.9375	SIEMENS NM	162.391	0.14684	0.261753	0.255275	-1.36541	13415.4	329	5102.29	158		2015-07-14	61.9262	99.871	0.822996	0.997023	0.752997	0.997023	0.161874	0.237155	0.504292	0.233061	0.239632	0.22649
0608770604			037Y	2014-09-09	37.9695	100.037	0.955584	0.974437	0.893065	0.974437	0.178966	0.257354	0.492342	0.202364	0.153751	0.250976	0.244593	0.236833	0.810676	0.717538	909	4	507	66	56.7188	SIEMENS NM	160.722	0.182096	0.252611	0.198762	-1.61565	5782.74	325	3587.06	162		2015-04-07	70.3937	100.166	0.937066	0.999827	0.778651	0.999827	0.143489	0.257354	0.59892	0.270163	0.268022	0.272304
0609772260			035Y	2013-03-08	61.7626	99.9847	0.936464	0.984496	0.889445	0.984496	0.193867	0.236626	0.419068	0.210671	0.204723	0.21662	0.240173	0.239145	0.751943	0.740693	833	50	479	72	48.8125	SIEMENS NM	161.704	0.198287	0.232992	0.209007	-1.56539	8648.79	328	3307.07	163		2013-10-28	61.1853	99.9738	0.910757	0.981198	0.855527	0.981198	0.126025	0.236626	0.470434	0.230583	0.201946	0.259221
0505602326			053Y	2013-08-19	60.4967	99.8854	0.948072	0.999781	0.861593	0.999781	0.0974507	0.258893	0.728914	0.228502	0.223431	0.233574	0.239189	0.238258	0.741163	0.731482	869	24	695	69	54.0625	SIEMENS NM	155.144	0.517349	0.253918	0.308361	-1.17648	7086.75	344	2799.5	176		2014-05-08	59.0239	99.8733	0.884699	0.999661	0.770928	0.999661	0.103111	0.258893	0.720208	0.258789	0.244034	0.273544
0703622005			055Y	2017-09-20	65.0541	99.8719	0.913105	0.999993	0.845057	0.999993	0.158874	0.256246	0.574791	0.259434	0.244474	0.274394	0.243265	0.240824	0.790746	0.759431	909	11	904	66	55.9375	SIEMENS NM	154.131	0.562057	0.248193	0.29727	-1.21311	8172.07	329	2855.8	168		2018-06-18	64.4166	99.9261	0.90859	0.99535	0.80607	0.99535	0.104136	0.256246	0.671643	0.274496	0.270583	0.278408
0705792129			036Y	2015-09-10	67.7306	99.8988	0.915774	0.999566	0.787985	0.999566	0.0844994	0.247408	0.875733	0.241613	0.252914	0.230311	0.243169	0.244754	0.7894	0.813282	952	21	607	63	58.125	SIEMENS NM	159.593	0.495479	0.248506	0.312767	-1.1623	6225.4	326	2008.9	161		2016-05-19	60.1735	99.8414	0.880943	0.994737	0.702385	0.994737	0.135648	0.247408	0.810999	0.235498	0.216259	0.254737
0707642108			048Y	2013-05-17	198.335	100.473	0.95645	0.999939	0.883083	0.999939	0.35249	0.2611	0.648333	0.233115	0.217166	0.249064	0.238393	0.235242	0.732863	0.703001	1016	9	479	59	67.7812	SIEMENS NM	181.531	0.439719	0.258479	0.166183	-1.79467	1261	325	-1240	168		2014-03-18	-906.849	100.505	0.969946	0.997059	0.955846	0.997059	0.400781	0.2611	0.624468	0.236169	0.233244	0.239095
0711312060			080Y	2012-08-09	65.2967	99.838	0.86352	0.999889	0.761338	0.999889	0.176421	0.235026	0.654951	0.262906	0.277459	0.248354	0.237617	0.240381	0.725092	0.7543	967	0	681	62	60.125	SIEMENS NM	164.648	0.281789	0.235477	0.244105	-1.41016	11552.7	322	4009.16	162		2013-02-04	62.3777	99.821	0.862542	0.999937	0.810316	0.999937	0.18873	0.235026	0.685399	0.227132	0.159906	0.294358
0712522107			062Y	2015-04-23	62.6367	99.9081	0.944551	0.997059	0.859933	0.997059	0.154168	0.230288	0.587825	0.251194	0.229168	0.273219	0.244787	0.24148	0.813822	0.767314	750	1	606	80	47.2812	SIEMENS NM	161.996	0.591499	0.229286	0.311988	-1.16479	6980.03	329	2607.97	167		2015-11-10	62.5976	99.9368	0.958223	0.997316	0.890879	0.997316	0.142321	0.230288	0.509806	0.231642	0.226589	0.236695
0804532044			061Y	2014-12-08	66.4549	99.8755	0.921536	0.9999	0.857336	0.9999	0.081493	0.253633	0.60282	0.231164	0.255503	0.206824	0.242136	0.245516	0.775555	0.826264	983	10	714	61	61.75	SIEMENS NM	156.333	0.545488	0.251339	0.323673	-1.12802	8704.61	340	2919.97	173		2015-11-09	68.0717	99.8684	0.962028	0.999937	0.855546	0.999937	0.076094	0.253633	0.737719	0.238748	0.248845	0.228652
0805745688			041Y	2015-05-15	59.5137	99.8949	0.9725	0.99403	0.939072	0.99403	0.217404	0.277108	0.578291	0.240348	0.245467	0.235229	0.239243	0.240161	0.741737	0.751801	769	8	535	78	47.3125	SIEMENS NM	165.218	0.57916	0.269777	0.255419	-1.36485	6005	330	2431.2	162		2016-04-11	62.4839	99.9659	0.903337	0.999938	0.821889	0.999938	0.187957	0.277108	0.711537	0.237461	0.237283	0.23764
0806692103			048Y	2017-12-05	61.9765	99.9473	0.947133	0.986655	0.885417	0.986655	0.172874	0.237135	0.637438	0.247356	0.263521	0.231191	0.238485	0.241374	0.733804	0.766016	869	29	615	69	54.1875	SIEMENS NM	167.093	0.535776	0.236128	0.282442	-1.26428	6822.35	324	2594.1	158		2018-10-29	58.6162	99.9672	0.931617	0.982752	0.868324	0.982752	0.162848	0.237135	0.515059	0.248912	0.306448	0.191376
1008692182			045Y	2015-03-23	62.1709	99.8727	0.96378	0.998636	0.802223	0.998636	0.268747	0.237397	0.74645	0.233595	0.259872	0.207319	0.240643	0.244619	0.757322	0.811095	800	393	1623	75	47.0312	SIEMENS NM	177.4	0.253241	0.238532	0.215414	-1.53519	5192.73	322	1964.37	161		2016-01-14	58.5543	99.8539	0.960038	0.995292	0.913294	0.995292	0.229505	0.237397	0.716283	0.22483	0.247665	0.201996
1104702460			046Y	2017-03-02	65.6196	99.8497	0.923883	0.999142	0.78359	0.999142	0.0997776	0.244633	0.695841	0.231525	0.216819	0.24623	0.24236	0.23993	0.778456	0.749223	1000	106	483	60	63.125	SIEMENS NM	167.343	0.591057	0.259581	0.334772	-1.09431	6620.11	319	2276.02	168		2017-10-02	63.015	99.8903	0.88266	0.99974	0.780217	0.99974	0.185753	0.244633	0.68132	0.256626	0.280355	0.232897
1110602081			056Y	2017-02-28	62.1639	99.8685	0.87312	0.999889	0.761593	0.999889	0.201784	0.226058	0.749624	0.236851	0.190706	0.282995	0.242722	0.234195	0.783272	0.69395	631	4	1433	95	39.375	SIEMENS NM	168.512	0.278314	0.258955	0.232771	-1.4577	9022.62	322	3413.81	161		2017-11-21	56.4766	99.8125	0.918487	0.980967	0.850774	0.980967	0.195257	0.226058	0.6347	0.253286	0.249626	0.256946
1207522023			065Y	2018-02-22	64.823	99.9526	0.817414	0.997563	0.758782	0.997563	0.154018	0.246868	0.565903	0.255076	0.230136	0.280015	0.245335	0.241678	0.823081	0.769754	789	16	842	76	48.9375	SIEMENS NM	163.667	0.158919	0.241204	0.228379	-1.47675	13095.5	327	4606.59	158		2018-10-09	56.688	99.9189	0.8646	0.999972	0.790396	0.999972	0.142305	0.246868	0.624616	0.236113	0.218384	0.253842
1210692120			043Y	2013-07-05	68.3999	100.019	0.939468	0.996949	0.826336	0.996949	0.194575	0.261338	0.675438	0.247337	0.213265	0.28141	0.247347	0.243144	0.86388	0.789053	1034	155	494	58	63.7813	SIEMENS NM	167.166	0.608716	0.277995	0.306348	-1.18303	5203.57	323	1644.33	160		2014-02-24	65.4605	100.064	0.931696	0.990414	0.81478	0.990414	0.105672	0.261338	0.85536	0.231087	0.246401	0.215773
1302522183			061Y	2013-05-09	69.1459	100.062	0.978941	0.999973	0.922646	0.999973	0.167137	0.259005	0.733213	0.231093	0.265546	0.196639	0.233865	0.240531	0.691176	0.756023	895	33	1056	67	57.2812	SIEMENS NM	163.753	0.448905	0.259255	0.216299	-1.53109	6041.33	326	1864	165		2014-08-18	58.5829	99.9391	0.968715	0.973089	0.899889	0.973089	0.05866	0.259005	1.0125	0.230912	0.19821	0.263613
1305382307			074Y	2012-10-17	64.8549	99.8207	0.956483	0.999743	0.934611	0.999743	0.240157	0.236054	0.835721	0.26108	0.275896	0.246265	0.238862	0.241528	0.737711	0.767899	895	4	207	67	55.9375	SIEMENS NM	170.433	0.480204	0.235582	0.170885	-1.76676	4259.82	318	1497.12	162		2013-04-02	57.7473	99.8539	0.926843	0.993345	0.833842	0.993345	0.151787	0.236054	0.65165	0.200829	0.168482	0.233177
1311612203			051Y	2012-11-22	62.153	100.013	0.959802	0.98993	0.925153	0.98993	0.17299	0.232243	0.788821	0.22052	0.268765	0.172275	0.238989	0.246072	0.739045	0.836565	545	13	814	110	33.375	SIEMENS NM	160.67	0.517167	0.231019	0.27816	-1.27956	7928.8	322	3000.81	159		2013-06-17	67.9522	99.993	0.922287	0.99956	0.849191	0.99956	0.181165	0.232243	0.791503	0.236665	0.232377	0.240953
1506830862			031Y	2014-12-15	77.3049	99.9628	0.944749	0.999753	0.836364	0.999753	0.145484	0.248777	0.691653	0.237316	0.22952	0.245111	0.243566	0.242398	0.795053	0.778964	759	36	865	79	46.9375	SIEMENS NM	163.02	0.543934	0.248694	0.288991	-1.24136	4976.4	324	1129.4	159		2014-12-15	69.6481	99.999	0.945544	0.999993	0.850671	0.999993	0.124152	0.248777	0.633433	0.269481	0.226276	0.312687
1509631046			049Y	2012-10-23	64.758	99.9244	0.905022	0.999993	0.841004	0.999993	0.0955709	0.235737	0.74228	0.250403	0.225221	0.275586	0.245495	0.241874	0.825903	0.772215	1111	74	985	54	69.4375	SIEMENS NM	156.746	0.56009	0.258522	0.316687	-1.14984	8788.2	321	3097.13	164		2015-07-24	62.1587	99.948	0.827683	0.997976	0.7248	0.997976	0.125629	0.235737	0.562696	0.239597	0.270006	0.209188
1511788089			038Y	2017-02-27	80.8619	100.295	0.954864	0.997412	0.808676	0.997412	0.130574	0.26169	0.734429	0.249615	0.26799	0.231239	0.241593	0.24438	0.768707	0.807301	923	71	517	65	57.3125	SIEMENS NM	161.909	0.432111	0.261129	0.261272	-1.3422	5422.26	334	1037.72	157		2017-09-21	78.5953	100.173	0.952438	1	0.858666	1	0.151364	0.26169	0.65772	0.19627	0.228206	0.164334
1612666469			051Y	2018-02-14	67.4823	99.7648	0.860577	0.999993	0.652989	0.999993	0.20628	0.25372	0.91725	0.231496	0.252783	0.210208	0.23835	0.242026	0.732418	0.77415	821	16	1434	73	50.8125	SIEMENS NM	173.874	0.197842	0.247334	0.266249	-1.32333	7568.67	319	2461.16	162		2018-10-22	61.6182	99.7338	0.923881	0.999827	0.751855	0.999827	0.186246	0.25372	0.807679	0.232663	0.250694	0.214632
1701622424			054Y	2016-10-27	88.3321	99.8746	0.859272	0.999972	0.692005	0.999972	0.188137	0.226599	0.650649	0.234723	0.239267	0.23018	0.243934	0.244552	0.800469	0.810031	759	19	626	79	48.0938	SIEMENS NM	165.932	0.188063	0.228123	0.248605	-1.39189	5358.31	322	625.2	162		2017-03-02	73.4944	99.8384	0.924074	0.999454	0.762429	0.999454	0.0903866	0.226599	0.576523	0.234675	0.260083	0.209267
1705552188			060Y	2016-01-27	61.977	99.8771	0.916584	0.997023	0.785488	0.997023	0.203618	0.267934	0.631525	0.23467	0.244244	0.225096	0.243397	0.244718	0.792616	0.812698	821	10	884	73	50.25	SIEMENS NM	164.56	0.201074	0.289633	0.241833	-1.41951	8466.9	327	3219.37	161		2016-10-17	57.7034	99.8959	0.900197	0.990857	0.831651	0.990857	0.118874	0.267934	0.651401	0.24389	0.285962	0.201818
1712692267			048Y	2018-07-05	57.421	99.7621	0.936369	0.989543	0.850649	0.989543	0.262975	0.259226	0.612129	0.239891	0.253108	0.226674	0.241494	0.243538	0.767483	0.794646	769	13	1085	78	47.875	SIEMENS NM	178.685	0.236618	0.258104	0.208351	-1.56853	7644.88	316	3255.12	160		2019-05-24	53.6456	99.7877	0.933815	0.99259	0.844748	0.99259	0.157929	0.259226	0.739827	0.217059	0.197323	0.236795
1810792169			037Y	2017-06-29	62.317	99.9012	0.950259	0.996949	0.851889	0.996949	0.23238	0.239437	0.842466	0.236879	0.243601	0.230156	0.241523	0.242589	0.767832	0.78148	759	1	968	79	46.8125	SIEMENS NM	172.704	0.240959	0.240094	0.217037	-1.52769	5993.5	323	2258.53	160		2018-03-08	61.5828	99.8756	0.946872	0.986655	0.881665	0.986655	0.269551	0.239437	0.797262	0.240793	0.268381	0.213205
1903552087			059Y	2014-12-01	63.4765	99.9703	0.940596	0.997772	0.861924	0.997772	0.203794	0.22889	0.720545	0.236658	0.232802	0.240515	0.246399	0.245966	0.843022	0.834547	681	5	914	88	42.4688	SIEMENS NM	173.44	0.592155	0.222311	0.314433	-1.15698	8321.47	324	3039.29	160		2014-05-13	69.7996	99.9656	0.918845	0.999935	0.777179	0.999935	0.206589	0.22889	0.629768	0.211742	0.216622	0.206863
2009735943			043Y	2016-10-05	60.3901	99.9696	0.926036	0.998001	0.856549	0.998001	0.218594	0.248846	0.602797	0.22466	0.194915	0.254404	0.242666	0.237576	0.782512	0.724691	833	2	774	72	52.8438	SIEMENS NM	175.351	0.25121	0.245632	0.241919	-1.41915	7867.28	323	3116.23	163		2017-02-27	62.2371	99.9837	0.920686	0.99578	0.803728	0.99578	0.206846	0.248846	0.503323	0.258537	0.270824	0.246251
2101672308			051Y	2018-04-03	70.6457	100.107	0.943325	0.999894	0.866728	0.999894	0.162343	0.240546	0.599124	0.263092	0.243604	0.28258	0.241987	0.238483	0.773651	0.733786	882	13	549	68	53.625	SIEMENS NM	169.519	0.50896	0.255833	0.273184	-1.29761	6303	330	1850.2	166		2018-11-13	65.061	100.105	0.866485	0.999993	0.843011	0.999993	0.16265	0.240546	0.570588	0.239755	0.234082	0.245427
2406552209			061Y	2016-08-02	59.6499	99.8854	0.961631	0.995407	0.887658	0.995407	0.199349	0.235201	0.667444	0.239024	0.266252	0.211797	0.241954	0.245755	0.773229	0.830613	857	0	698	70	53.7188	SIEMENS NM	166.816	0.248712	0.235534	0.217814	-1.52411	7433.27	326	2999.33	160		2017-06-05	64.7333	99.9309	0.926987	0.999653	0.810892	0.999653	0.181164	0.235201	0.660862	0.231962	0.235923	0.228002
2502582164			056Y	2014-07-04	66.7365	99.9967	0.903632	0.9985	0.767391	0.9985	0.165651	0.226098	0.485155	0.201071	0.161226	0.240917	0.243836	0.237412	0.799003	0.723091	895	0	757	67	56.9375	SIEMENS NM	165.04	0.342471	0.223449	0.259386	-1.34944	7288.77	329	2424.5	165		2015-02-09	58.3857	99.9506	0.872725	0.993038	0.764058	0.993038	0.176362	0.226098	0.547791	0.216416	0.200003	0.23283
2601712147			044Y	2015-12-17	65.9526	99.9505	0.853177	0.99944	0.675775	0.99944	0.153108	0.27208	0.623098	0.234198	0.221245	0.247151	0.241472	0.239239	0.767211	0.74169	1176	34	452	51	73.3125	SIEMENS NM	158.807	0.233407	0.272956	0.238467	-1.43353	9001.92	323	3064.92	164		2016-09-09	60.6549	99.9427	0.857639	0.997129	0.715517	0.997129	0.0946636	0.27208	0.558789	0.224545	0.254007	0.195082
2807542042			061Y	2016-06-29	58.1268	99.9293	0.959516	0.979869	0.873473	0.979869	0.222686	0.257106	0.571341	0.232096	0.230147	0.234046	0.242935	0.242641	0.786163	0.782182	652	7	1239	92	40.5625	SIEMENS NM	165.678	0.454612	0.256134	0.251682	-1.37959	8650.51	324	3622.25	156		2017-01-24	49.5589	99.9031	0.99181	0.920352	0.97981	0.920352	0.172213	0.257106	0.435942	0.233502	0.239784	0.227221
[truncated: 23 more columns]

## Sheet: Mean
patient ID				Parameters
				pre-therapy																																	post-therapy
	BMI	chemocare record	age	date	LVEF%	LVEFPhase	Synchrony	SynchronyMaxMin	Entropy	EntropyMaxMin	App_Entropy	App_EntropyMaxMin	LHR	Average FS	LA FS	SA FS	Circulatory diastole	Circulatory Systole	Elongation Diastole	Elongation systole	(mean RR duration)	rejected beats	Accepted beats	Heart rate	frame time	Manufacturer	Phase	BoundApEn	BoundApEnMaxMin	ε	Log(ε)	Max Count	Max Pixel Num	Min Count	Min Pixel Num	kinetics	date	LVEF%	LVEF_Phase%	Synchrony	SynchronyMaxMin	Entropy	EntropyMaxMin	App_Entropy	App_EntropyMaxMin	LHR	Average FS	LA FS	SA FS
2807542042			061Y	2016-06-29	61.4504	99.7763	0.941439	0.988437	0.666139	0.988437	0.203462	0.245825	0.511659	0.231096	0.259426	0.202765	0.240017	0.244398	0.750192	0.807589	652	7	1239	92	40.5625	SIEMENS NM	166.079	0.212474	0.245041	0.233909	-1.45282	7273.51	261	2803.91	114		2017-01-24	53.6638	99.7601	0.988997	0.981665	0.862871	0.981665	0.102686	0.245825	0.452103	0.271472	0.243339	0.299605
3008822223			032Y	2014-10-21	68.2231	99.8359	0.906201	0.99472	0.550304	0.99472	0.103565	0.220353	0.675342	0.253984	0.257919	0.25005	0.243878	0.244432	0.799639	0.808118	1153	107	492	52	73.9375	SIEMENS NM	165.31	0.343118	0.215018	0.334075	-1.09639	6863.29	269	2180.94	123		2015-01-15	71.015	99.8586	0.926135	0.991212	0.610413	0.991212	0.137157	0.220353	0.775489	0.229422	0.242737	0.216108
0201700603			047Y	2017-12-20	66.8127	99.6951	0.91885	0.982474	0.654027	0.982474	0.170731	0.225188	0.890684	0.247054	0.244265	0.249842	0.244036	0.243638	0.802011	0.796093	882	8	846	68	54.3125	SIEMENS NM	160.29	0.183988	0.224476	0.260146	-1.34651	6165	270	2046	114		2018-07-30	65.1509	99.7474	0.921002	0.986747	0.578396	0.986747	0.152817	0.225188	0.816162	0.250762	0.213975	0.28755
0211592048			058Y	2018-07-31	68.6026	99.7792	0.956009	0.991212	0.793178	0.991212	0.136072	0.21904	0.734348	0.230843	0.208996	0.252691	0.243103	0.239539	0.788484	0.744929	705	34	1028	85	43.5625	SIEMENS NM	161.447	0.29354	0.218526	0.299365	-1.20609	5148.23	263	1616.41	117		2019-07-09	69.1966	99.8605	0.938601	0.988785	0.697799	0.988785	0.180573	0.21904	0.780991	0.226433	0.248729	0.204136
0301582203			057Y	2015-01-06	71.1521	99.7987	0.900031	0.994559	0.720459	0.994559	0.164143	0.228915	0.637907	0.244004	0.235048	0.25296	0.245816	0.244691	0.831737	0.812261	555	14	1415	108	34.5	SIEMENS NM	167.478	0.376029	0.228265	0.310873	-1.16837	7515.88	265	2168.18	121		2015-09-21	67.0564	99.8328	0.894432	0.990071	0.62357	0.990071	0.105277	0.228915	0.58306	0.241617	0.203862	0.279373
0312542186			060Y	2015-04-13	75.1462	99.9128	0.939415	0.991344	0.667704	0.991344	0.141292	0.231498	0.627054	0.230032	0.248318	0.211746	0.242001	0.244643	0.77383	0.81148	645	0	1319	93	39.9375	SIEMENS NM	157.676	0.141083	0.230817	0.263405	-1.33406	3112.33	265	773.533	118		2015-08-17	58.2414	99.7904	0.934163	0.990071	0.632873	0.990071	0.165183	0.231498	0.696429	0.22779	0.249073	0.206506
0404662226			050Y	2016-04-27	68.5767	99.7843	0.907777	0.993749	0.587762	0.993749	0.158958	0.227115	0.822003	0.235071	0.251882	0.21826	0.242298	0.244712	0.777646	0.812595	1052	76	864	57	66.25	SIEMENS NM	163.933	0.171267	0.226805	0.272688	-1.29943	6089.97	258	1913.67	117		2017-03-21	64.5639	99.8342	0.942858	0.989955	0.64817	0.989955	0.170778	0.227115	0.630261	0.22943	0.261085	0.197775
0503642320			054Y	2018-07-05	69.6385	99.8391	0.81381	0.987818	0.496057	0.987818	0.186645	0.235587	0.546827	0.237793	0.255896	0.219691	0.240017	0.242974	0.750192	0.786693	882	65	755	68	54.375	SIEMENS NM	164.918	0.204642	0.224789	0.26349	-1.33374	12232.4	262	3713.94	114		2019-02-06	64.21	99.8994	0.821648	0.991344	0.471325	0.991344	0.203857	0.235587	0.52116	0.225806	0.248524	0.203089
0606632026			051Y	2015-01-08	66.5547	99.7828	0.886047	0.982474	0.647453	0.982474	0.102992	0.243755	0.457958	0.253639	0.247215	0.260063	0.245564	0.244738	0.827132	0.813014	821	8	1159	73	50.9375	SIEMENS NM	152.854	0.138621	0.242885	0.272931	-1.29854	11387.9	270	3808.71	114		2015-07-14	65.949	99.7617	0.81437	0.988953	0.48782	0.988953	0.141337	0.243755	0.504292	0.224714	0.24335	0.206079
0608770604			037Y	2014-09-09	41.6493	100.192	0.958396	0.988785	0.723422	0.988785	0.0867269	0.246558	0.492342	0.223278	0.189945	0.25661	0.243486	0.237967	0.793897	0.728562	909	4	507	66	56.7188	SIEMENS NM	151.842	0.0798061	0.246023	0.211893	-1.55167	4500.18	265	2625.88	118		2015-04-07	72.7006	99.9361	0.93389	0.994476	0.564618	0.994476	0.113534	0.246558	0.59892	0.235656	0.244499	0.226814
0609772260			035Y	2013-03-08	65.5878	99.9041	0.932815	0.986309	0.690104	0.986309	0.104019	0.222659	0.419068	0.221577	0.228915	0.214239	0.241605	0.242738	0.768855	0.783489	833	50	479	72	48.8125	SIEMENS NM	152.577	0.115385	0.221871	0.208316	-1.5687	7218.58	269	2484.07	120		2013-10-28	65.7523	99.9656	0.911345	0.982474	0.654188	0.982474	0.0691654	0.222659	0.470434	0.221178	0.249636	0.192721
0505602326			053Y	2013-08-19	64.4631	99.8355	0.927357	0.994842	0.660796	0.994842	0.120407	0.246492	0.728914	0.269865	0.230196	0.309534	0.249678	0.24685	0.950456	0.8525	869	24	695	69	54.0625	SIEMENS NM	155.498	0.219658	0.245888	0.296323	-1.21631	6021.38	284	2139.81	130		2014-05-08	61.2542	99.8073	0.898896	0.992384	0.617652	0.992384	0.0649574	0.246492	0.720208	0.245837	0.228299	0.263375
0703622005			055Y	2017-09-20	68.3194	99.7851	0.885789	0.995205	0.573797	0.995205	0.162493	0.265395	0.574791	0.240862	0.255257	0.226467	0.241688	0.243878	0.76988	0.799642	909	11	904	66	55.9375	SIEMENS NM	160.137	0.181322	0.259979	0.255166	-1.36584	6934	270	2196.73	124		2018-06-18	67.2213	99.9168	0.886246	0.999959	0.580698	0.999959	0.127437	0.265395	0.671643	0.243306	0.229274	0.257337
0705792129			036Y	2015-09-10	70.1501	99.9898	0.900097	0.989535	0.57274	0.989535	0.100672	0.242576	0.875733	0.247083	0.237638	0.256527	0.2464	0.245282	0.843038	0.82215	952	21	607	63	58.125	SIEMENS NM	153.711	0.14391	0.24177	0.261608	-1.34091	5143.4	266	1535.3	117		2016-05-19	64.1499	99.7571	0.882383	0.990399	0.5049	0.990399	0.12381	0.242576	0.810999	0.223723	0.216789	0.230658
0707642108			048Y	2013-05-17	170.431	100.224	0.959032	0.997029	0.777582	0.997029	0.205924	0.264014	0.648333	0.249233	0.232345	0.266122	0.247021	0.245075	0.85629	0.818613	1016	9	479	59	67.7812	SIEMENS NM	183.052	0.324585	0.263089	0.201494	-1.602	1231	265	-867	124		2014-03-18	1117.05	100.271	0.967846	0.998553	0.903677	0.998553	0.195377	0.264014	0.624468	0.243266	0.217156	0.269376
0711312060			080Y	2012-08-09	69.3735	99.7449	0.866105	0.992384	0.634759	0.992384	0.131224	0.237722	0.654951	0.232305	0.221175	0.243435	0.244161	0.242548	0.80392	0.780942	967	0	681	62	60.125	SIEMENS NM	161.898	0.172837	0.235113	0.251586	-1.37997	9693.3	263	2968.72	118		2013-02-04	66.1074	99.7459	0.851506	0.993372	0.608518	0.993372	0.152349	0.237722	0.685399	0.23046	0.254462	0.206458
0712522107			062Y	2015-04-23	67.5144	99.7927	0.927532	0.99472	0.733882	0.99472	0.139445	0.232293	0.587825	0.249053	0.253942	0.244165	0.243753	0.244439	0.79778	0.808235	750	1	606	80	47.2812	SIEMENS NM	164.67	0.297865	0.23246	0.266659	-1.32178	5856.19	269	1902.42	123		2015-11-10	67.0888	99.8166	0.957727	0.989117	0.738708	0.989117	0.117236	0.232293	0.509806	0.227698	0.232545	0.222851
0804532044			061Y	2014-12-08	69.2254	99.7873	0.882235	0.9942	0.587376	0.9942	0.127955	0.247934	0.60282	0.260647	0.209253	0.312041	0.249121	0.243897	0.919437	0.799922	983	10	714	61	61.75	SIEMENS NM	155.19	0.308915	0.247584	0.346779	-1.05907	7289	279	2243.16	127		2015-11-09	71.2626	99.7209	0.957248	0.99821	0.6991	0.99821	0.0636322	0.247934	0.737719	0.246807	0.239721	0.253893
0805745688			041Y	2015-05-15	63.8218	99.8337	0.972908	0.987934	0.837039	0.987934	0.146341	0.245863	0.578291	0.236479	0.230705	0.242254	0.243103	0.242221	0.788484	0.776647	769	8	535	78	47.3125	SIEMENS NM	158.551	0.372925	0.245129	0.30015	-1.20347	5030.1	271	1819.8	118		2016-04-11	66.191	99.8621	0.900511	0.992992	0.605059	0.992992	0.134216	0.245863	0.711537	0.222959	0.188116	0.257803
0806692103			048Y	2017-12-05	66.1113	99.883	0.943741	0.986545	0.689067	0.986545	0.174624	0.222938	0.637438	0.231486	0.246653	0.216318	0.242127	0.244339	0.775434	0.806658	869	29	615	69	54.1875	SIEMENS NM	165.502	0.176868	0.222698	0.281553	-1.26743	5734.18	264	1943.24	114		2018-10-29	63.5749	99.8935	0.933703	0.985892	0.709203	0.985892	0.14178	0.222938	0.515059	0.247638	0.241664	0.253612
1008692182			045Y	2015-03-23	66.0544	99.7483	0.964067	0.991746	0.646508	0.991746	0.208246	0.227859	0.74645	0.234347	0.261273	0.207422	0.241019	0.244995	0.761743	0.817272	800	393	1623	75	47.0312	SIEMENS NM	169.412	0.206546	0.227386	0.232309	-1.45969	4353.73	262	1477.9	117		2016-01-14	62.9993	99.7658	0.959607	0.994908	0.763045	0.994908	0.1812	0.227859	0.716283	0.237957	0.236823	0.239092
1104702460			046Y	2017-03-02	69.1412	99.8943	0.914401	0.998916	0.6027	0.998916	0.0916083	0.222093	0.695841	0.240459	0.25329	0.227629	0.242935	0.244747	0.786159	0.813176	1000	106	483	60	63.125	SIEMENS NM	159.214	0.432075	0.214903	0.358115	-1.0269	5551.21	258	1713.04	124		2017-10-02	65.7762	99.7766	0.876581	0.989479	0.627348	0.989479	0.170938	0.222093	0.68132	0.243459	0.211663	0.275256
1110602081			056Y	2017-02-28	66.0861	99.7007	0.862448	0.991746	0.606415	0.991746	0.179197	0.224642	0.749624	0.226169	0.218561	0.233778	0.243197	0.242048	0.789799	0.774419	631	4	1433	95	39.375	SIEMENS NM	160.057	0.185742	0.224822	0.238762	-1.43229	7651.68	262	2594.99	117		2017-11-21	61.8074	99.7248	0.918998	0.982923	0.601379	0.982923	0.18341	0.224642	0.6347	0.234017	0.224189	0.243846
1207522023			065Y	2018-02-22	68.6199	99.8718	0.821198	0.984554	0.54357	0.984554	0.119926	0.239942	0.565903	0.242488	0.259059	0.225918	0.241562	0.24408	0.768316	0.802681	789	16	842	76	48.9375	SIEMENS NM	148.838	0.124891	0.244462	0.27079	-1.30641	11027.4	267	3460.41	114		2018-10-09	60.5731	99.8137	0.86707	0.993845	0.48536	0.993845	0.109534	0.239942	0.624616	0.228916	0.247752	0.21008
1210692120			043Y	2013-07-05	71.8956	99.8457	0.94554	0.990665	0.726985	0.990665	0.156743	0.241162	0.675438	0.239772	0.256187	0.223357	0.242651	0.24497	0.782312	0.816841	1034	155	494	58	63.7813	SIEMENS NM	166.857	0.357396	0.238291	0.329044	-1.11156	4487.2	264	1261.1	117		2014-02-24	68.3106	99.9081	0.931906	0.991724	0.69087	0.991724	0.0880933	0.241162	0.85536	0.271567	0.23124	0.311895
1302522183			061Y	2013-05-09	71.8423	99.9025	0.979471	0.994641	0.871844	0.994641	0.134822	0.229849	0.733213	0.215955	0.213371	0.218538	0.24206	0.241657	0.774581	0.769493	895	33	1056	67	57.2812	SIEMENS NM	152.555	0.261806	0.230722	0.232968	-1.45686	5133	267	1445.33	122		2014-08-18	63.7725	99.9826	0.964589	0.986338	0.817835	0.986338	0.0457338	0.229849	1.0125	0.242867	0.20966	0.276073
1305382307			074Y	2012-10-17	67.8491	99.9232	0.958492	0.994749	0.916981	0.994749	0.148428	0.227185	0.835721	0.22939	0.217391	0.241389	0.241503	0.239459	0.767594	0.744056	895	4	207	67	55.9375	SIEMENS NM	155.292	0.30027	0.226622	0.220265	-1.51292	3563.71	258	1145.76	118		2013-04-02	62.0975	99.7203	0.922949	0.992384	0.578217	0.992384	0.127672	0.227185	0.65165	0.22438	0.238305	0.210456
1311612203			051Y	2012-11-22	66.3172	99.8253	0.95856	0.983833	0.819632	0.983833	0.153523	0.226509	0.788821	0.22172	0.188259	0.255181	0.243805	0.238379	0.79855	0.732716	545	13	814	110	33.375	SIEMENS NM	161.843	0.271407	0.225799	0.269231	-1.31219	6638.19	261	2235.93	115		2013-06-17	71.3529	99.8329	0.923003	0.986545	0.676832	0.986545	0.157112	0.226509	0.791503	0.234586	0.263501	0.205672
1506830862			031Y	2014-12-15	78.7936	99.8175	0.939371	0.989376	0.716281	0.989376	0.125742	0.246451	0.691653	0.227564	0.187441	0.267688	0.243916	0.237214	0.800205	0.721178	759	36	865	79	46.9375	SIEMENS NM	154.303	0.304937	0.245809	0.337152	-1.08722	4270.4	264	905.6	116		2014-12-15	72.8028	99.8031	0.937608	0.991212	0.699434	0.991212	0.124303	0.246451	0.633433	0.237545	0.261058	0.214031
1509631046			049Y	2012-10-23	67.8636	99.964	0.914765	0.995792	0.723477	0.995792	0.0641461	0.237051	0.74228	0.236717	0.222039	0.251395	0.244845	0.242778	0.814772	0.784027	1111	74	985	54	69.4375	SIEMENS NM	148.193	0.318827	0.231186	0.340052	-1.07866	7421.07	262	2384.87	121		2015-07-24	65.4419	99.8186	0.814615	0.999903	0.508745	0.999903	0.116376	0.237051	0.562696	0.268491	0.256896	0.280086
1511788089			038Y	2017-02-27	81.2623	100.156	0.954004	0.977748	0.779408	0.977748	0.133111	0.261047	0.734429	0.238489	0.241329	0.23565	0.240832	0.241309	0.759532	0.765217	923	71	517	65	57.3125	SIEMENS NM	161.478	0.317045	0.260968	0.262079	-1.33911	4821.77	274	903.491	113		2017-09-21	79.4572	100.258	0.949466	0.99806	0.694093	0.99806	0.129277	0.261047	0.65772	0.267189	0.221321	0.313056
1612666469			051Y	2018-02-14	70.0266	99.6653	0.850702	0.994749	0.482393	0.994749	0.199597	0.246601	0.91725	0.247002	0.236004	0.258	0.244281	0.24267	0.805767	0.782568	821	16	1434	73	50.8125	SIEMENS NM	167.244	0.19502	0.246092	0.270619	-1.30704	6304.66	258	1889.72	118		2018-10-22	65.7901	99.6789	0.923715	0.996232	0.569418	0.996232	0.141396	0.246601	0.807679	0.23472	0.253036	0.216404
1701622424			054Y	2016-10-27	89.2802	99.8059	0.857435	0.992885	0.551157	0.992885	0.163201	0.224117	0.650649	0.233935	0.223514	0.244357	0.242113	0.240393	0.775253	0.754443	759	19	626	79	48.0938	SIEMENS NM	164.846	0.165429	0.223416	0.245625	-1.40395	4498.64	262	482.244	118		2017-03-02	76.0242	99.7785	0.924459	0.988359	0.618243	0.988359	0.0636134	0.224117	0.576523	0.235156	0.243156	0.227156
1705552188			060Y	2016-01-27	66.192	99.7477	0.918377	0.988359	0.624532	0.988359	0.174893	0.260389	0.631525	0.233296	0.228009	0.238582	0.24184	0.240975	0.771783	0.761213	821	10	884	73	50.25	SIEMENS NM	163.59	0.169219	0.25919	0.231525	-1.46307	7145.93	268	2415.9	117		2016-10-17	61.4336	99.7676	0.911195	0.995205	0.679693	0.995205	0.080661	0.260389	0.651401	0.248242	0.231196	0.265287
1712692267			048Y	2018-07-05	61.4343	99.8017	0.926655	0.994666	0.668764	0.994666	0.20756	0.244287	0.612129	0.236952	0.2556	0.218304	0.241663	0.244433	0.769574	0.808131	769	13	1085	78	47.875	SIEMENS NM	169.243	0.190041	0.238904	0.219093	-1.51826	6331.59	256	2441.82	117		2019-05-24	58.3349	99.7495	0.934799	0.993163	0.533298	0.993163	0.124171	0.244287	0.739827	0.232154	0.270758	0.193551
1810792169			037Y	2017-06-29	66.6738	99.772	0.947888	0.988002	0.709916	0.988002	0.196469	0.226486	0.842466	0.221859	0.217747	0.225971	0.243688	0.2431	0.796821	0.788443	759	1	968	79	46.8125	SIEMENS NM	174.245	0.197321	0.225834	0.235969	-1.44405	5061.82	264	1686.91	115		2018-03-08	65.5714	99.7586	0.945627	0.989376	0.677752	0.989376	0.204998	0.226486	0.797262	0.232751	0.249775	0.215726
1903552087			059Y	2014-12-01	67.658	99.832	0.9412	0.990665	0.722977	0.990665	0.179701	0.226854	0.720545	0.236423	0.241534	0.231312	0.243948	0.244643	0.800689	0.81148	681	5	914	88	42.4688	SIEMENS NM	168.908	0.410205	0.221461	0.332435	-1.10131	7004.24	264	2265.31	117		2014-05-13	73.029	99.8193	0.917335	0.989479	0.654502	0.989479	0.187286	0.226854	0.629768	0.229863	0.26006	0.199666
2009735943			043Y	2016-10-05	64.636	100.257	0.918878	0.992992	0.640873	0.992992	0.173199	0.243187	0.602797	0.236646	0.260988	0.212305	0.241921	0.245372	0.772807	0.823717	833	2	774	72	52.8438	SIEMENS NM	163.16	0.213503	0.242346	0.250549	-1.3841	6635.94	264	2346.74	119		2017-02-27	66.4121	99.9949	0.918543	0.989691	0.568393	0.989691	0.190816	0.243187	0.503323	0.224832	0.212095	0.237568
2101672308			051Y	2018-04-03	73.6456	100.022	0.932932	0.993301	0.746352	0.993301	0.147143	0.232055	0.599124	0.25595	0.266613	0.245288	0.243596	0.245075	0.795481	0.818613	882	13	549	68	53.625	SIEMENS NM	162.464	0.265159	0.23376	0.303384	-1.19276	5401	270	1423.4	122		2018-11-13	68.4191	99.9188	0.882857	0.994207	0.697836	0.994207	0.143216	0.232055	0.570588	0.252518	0.233169	0.271867
2406552209			061Y	2016-08-02	64.3795	99.7795	0.964569	0.983626	0.705397	0.983626	0.183481	0.221805	0.667444	0.228175	0.242872	0.213479	0.241663	0.243866	0.769574	0.79945	857	0	698	70	53.7188	SIEMENS NM	163.816	0.201675	0.221559	0.241032	-1.42283	6286.27	266	2239.2	117		2017-06-05	68.1585	99.7636	0.927452	0.991487	0.601497	0.991487	0.163409	0.221805	0.660862	0.236347	0.282531	0.190162
2502582164			056Y	2014-07-04	69.2684	99.8678	0.903755	0.993301	0.559741	0.993301	0.111419	0.225069	0.485155	0.223957	0.23665	0.211264	0.242104	0.243964	0.77514	0.800918	895	0	757	67	56.9375	SIEMENS NM	162.12	0.166121	0.223692	0.247525	-1.39624	6119	270	1880.47	122		2015-02-09	63.0619	99.8654	0.877491	0.983626	0.510057	0.983626	0.146716	0.225069	0.547791	0.224859	0.243518	0.2062
2601712147			044Y	2015-12-17	68.7618	99.9402	0.84364	0.994476	0.447806	0.994476	0.133897	0.246999	0.623098	0.234968	0.244401	0.225535	0.243438	0.244738	0.793209	0.813014	1176	34	452	51	73.3125	SIEMENS NM	153.758	0.157018	0.254231	0.254327	-1.36914	7513.83	263	2347.19	120		2016-09-09	61.5682	99.917	0.799377	0.997821	0.381332	0.997821	0.0990293	0.246999	0.558789	0.254161	0.242583	0.265739
2807542042			061Y	2016-06-29	62.6087	99.8025	0.959923	0.984319	0.733897	0.984319	0.207988	0.247123	0.571341	0.222445	0.21949	0.225399	0.242218	0.241756	0.77661	0.77073	652	7	1239	92	40.5625	SIEMENS NM	165.393	0.200712	0.246318	0.221048	-1.50937	7272	265	2719.09	113		2017-01-24	55.1836	99.7796	0.99228	0.990522	0.870649	0.990522	0.0887333	0.247123	0.435942	0.2471	0.235049	0.259151
[truncated: 23 more columns]
