# Supplementary material for: Cardiotoxicity detection tool for breast cancer chemotherapy: a retrospective study
Source: PeerJ Comput Sci. 2024 Aug 2;12:e2230. doi: 10.7717/peerj-cs.2230 (PMC11323080; doi:10.7717/peerj-cs.2230)
Supplement: Supplemental Information 15 [file peerj-cs-10-2230-s015.xlsm]

## Sheet: Patients
Serial	chemocare record	Sex	age	year	date	LVEF%	Synchropny	Entropy	lung to heart	(mean RR duration)	rejected beats2	Accepted beats2	Heart rate2	frame rate2 (ms)	kinetics	date	LVEF%	Kinetics	Synchropny	Entropy	Lung to heart	(mean RR)	rejected beats	Accepted beats	Heart rate	frame rate	TID	A2/A1	LVEF difference
	Yes	f	60	'060Y'	15/1/15	0.63	0.693613	0.636707	0.366585	645	0	1319	93	39.9375	normal	17/8/15	0.43	hypokinetic	0.680134	0.721999	0.345018	722	0	1117	83	45.9688	1.22011	1.16335	FALSE
	Yes	f	32	'032Y'	21/10/14	0.5	0.698212	0.477337	0.610477	1153	107	492	52	73.9375	hypokinetic	15/1/2015	0.55	hypokinetic	0.697515	0.679244	0.407866	800	23	729	75	49.3125	0.978618	0.917932	0.1
	Yes	f	49	'049Y'	2014-04-08	0.66	0.666461	0.549755	0.67474	722	27	805	83	42.8125	normal	19/1/15	0.59	hypokinetic	0.700602	0.588993	0.583614	779	16	769	77	47.6562	1.44836	0.67474	0.106061
	Yes	f	33	1983	2014-07-08	0.76	0.684603	0.611301	0.568784	759	36	865	79	46.9375	normal	15/12/14	0.77	Normal	0.684524	0.605484	0.597746	759	36	865	79	46.9375	1.01229	0.999631	0.0131579
	Yes	f	51	'051Y'	23/10/12	0.65	0.68334	0.483889	0.695878	1111	74	985	54	69.4375	normal	24/7/15	0.58	hypokinetic	0.709724	0.524512	0.356055	1090	1	592	54	67.125	0.642523	1.40073	0.107692
	Yes	f	36	'036Y'	2015-02-10	0.5	0.673995	0.607549	0.612612	1052	111	534	57	67.375	normal	2015-09-11	0.5	hypokinetic	0.673235	0.620318	0.53682	1111	287	821	54	70.1875	1.29034	0.997458	0
	Yes	f	47	'047Y'	22/1/13	0.67	0.714092	0.471164	0.561364	833	2	717	72	51.8125	normal	14/12/16	0.56	hypokinetic	0.704544	0.575887	0.579315	952	2	658	63	60.625	1.11104	1.03252	0.164179
	Yes	f	62	'062Y'	2013-09-05	0.66	0.681223	0.630437	0.60399	895	33	1056	67	57.2812	normal	18/8/14	0.67	Normal	0.672161	0.58155	0.684733	1000	12	881	60	62.7812	1.26171	0.982899	0.0151515
	Yes	f	67	'067Y'	20/8/14	0.72	0.711791	0.470437	0.420985	740	0	552	81	45.125	normal	24/11/14	0.61	Normal	0.724742	0.581813	0.489773	582	16	708	103	36.3125	0.985839	0.957772	0.152778
	Yes	f	75	'075Y'	26/5/15	0.58	0.72398	0.603519	0.486787	689	44	855	87	41.6875	normal	26/8/15	0.6	Normal	0.693404	0.594065	0.561384	674	3	968	89	42.75	1.28971	0.879703	0.0344828
	Yes	f	61	'061Y'	2015-07-08	0.72	0.674198	0.593898	0.9547	1016	19	638	59	62.875	normal	28/11/16	0.61	Normal	0.68293	0.40441	0.868682	1071	4	518	56	66.1875	1.08376	0.994014	0.152778
	Yes	f	64	'064Y'	2015-10-08	0.59	0.696928	0.481824	0.499675	882	0	604	68	56.125	normal	2016-03-06	0.53	Normal	0.707138	0.495372	0.422155	967	20	582	62	60.6875	1.09051	1.14076	0.101695
	Yes	f	41	'041Y'	15/5/15	0.68	0.655786	0.552471	0.631022	769	8	535	78	47.3125	norma	2016-11-04	0.67	Normal	0.690538	0.561428	0.599401	800	6	712	75	51.0938	1.16847	1.43277	0.0147059
	Yes	f	56	'056Y'	2014-10-11	0.65	0.692321	0.603258	0.443341	952	30	571	63	59.75	normal	2015-08-06	0.56	Normal	0.705048	0.643049	0.390415	1111	45	463	54	68.9062	0.923767	1.08026	0.138462
	Yes	f	27	'027Y'	15/8/18	0.62	0.698337	0.51174	0.409603	833	17	632	72	51.75	normal	2019-09-01	0.61	Normal	0.708609	0.587536	0.367003	789	14	894	76	48.875	0.825461	1.08879	0.016129
	Yes	f	40	1975	22/3/2013	0.72	0.675731	0.611491	0.506571	779	67	908	77	49.6875	impaired	2014-07-03	0.66	Normal	0.679318	0.628925	0.36282	857	67	671	70	54.2812	0.81417	1.01819	0.0833333
	Yes	f	45	'045Y'	2012-12-11	0.71	0.702799	0.510734	0.542228	833	51	613	72	47.2188	impaired	27/6/2013	0.61	Normal	0.704267	0.570089	0.641586	845	2	580	71	52.6562	0.842889	1.05465	0.140845
	Yes	f	51	'051Y'	2018-03-04	0.68	0.717606	0.518489	0.50209	882	13	549	68	53.625	normal	13/11/2018	0.58	Normal	0.741608	0.604515	0.386423	882	14	579	68	54.625	0.875077	1.2931	0.147059
	Yes	f	37	'037Y'	29/6/2017	0.62	0.672167	0.681824	0.84373	759	1	968	79	46.8125	normal	2018-08-03	0.67	Normal	0.682856	0.691388	0.818156	845	38	748	71	52.625	1.56387	1.03672	0.0806452
	Yes	f	58	'058Y'	2016-02-06	0.18	0.68617	0.922873	0.492977	659	89	662	91	47.0625	impaired	18/4/2017	0.36	hypokinetic	0.710936	0.807597	0.368154	759	12	599	79	40.9688	0.415022	1.13946	1
	Yes	f	56	'056Y'	30/11/2017	0.62	0.705849	0.517364	0.679106	1111	80	854	54	69.1875	normal	2018-02-07	0.55	hypokinetic	0.684114	0.556538	0.652528	983	33	978	61	60.375	1.15556	0.918782	0.112903
	Yes	f	71	'071Y'	2018-03-07	0.54	0.695649	0.639975	0.579148	1000	35	818	60	62.5625	normal	2019-01-04	0.53	hypokinetic	0.690969	0.648232	0.522327	1052	6	979	57	64.625	1.16845	1.04418	0.0185185
	Yes	f	54	'054Y'	5/7//2018	0.66	0.749572	0.461549	0.419543	882	65	755	68	54.375	normal	2019-06-02	0.62	Normal	0.752156	0.488679	0.357096	937	28	639	64	58	0.580097	1.07151	0.0606061
	Yes	f	49	'049Y'	2018-05-07	0.54	0.694968	0.727691	0.527683	769	13	1085	78	47.875	normal	24/5/2019	0.39	Dyskinesia	0.685806	0.766403	0.664119	882	2	772	68	54.875	1.08499	1.04981	0.277778
	Yes	f	57	'057Y'	2018-09-05	0.57	0.685047	0.605016	0.667124	923	0	416	65	57.125	normal	2018-05-12	0.48	hypokinetic	0.694675	0.535703	0.642194	800	28	571	75	50.25	0.745763	1.1798	0.157895
	Yes	f	71	'071Y'	19/6/2018	0.5	0.671765	0.617942	0.647813	555	4409	1566	108	32.625	normal	2018-10-07	0.44	hypokinetic	0.679064	0.739568	0.477878	530	645	1455	113	33.9375	1.12382	1.19595	0.12
	Yes	f	52	'052Y'	22/7/2016	0.59	0.678306	0.667907	0.581555	731	7	635	82	44.4688	normal	15/5/2017	0.54	hypokinetic	0.69564	0.70274	0.576012	789	7	1005	76	48.8125	1.81774	0.980828	0.0847458
	Yes	f	69	'069Y'	13/11/2015	0.6	0.710185	0.495041	0.504015	882	42	743	68	54.9688	normal	27/7/2016	0.69	Normal	0.720357	0.573982	0.347551	779	11	757	77	54.9688	0.759809	1.03898	0.15
	Yes	f	43	'043Y'	2015-02-10	0.65	0.686557	0.608065	0.837667	857	0	597	70	53.0937	normal	2017-03-08	0.57	Normal	0.705841	0.700456	0.6366	789	11	833	76	49	1.18872	1.06903	0.123077
	Yes	f	59	'059Y'	2016-12-09	0.66	0.684486	0.613447	0.714368	714	0	720	84	44.3438	normal	2017-06-07	0.75	Normal	0.712016	0.469224	0.47319	759	4	946	79	47	0.80963	1.12691	0.136364
	Yes	f	38	'038Y'	14/10//2016	0.81	0.694506	0.613407	0.675982	740	67	767	81	42.5	normal	16/1/2017	0.72	Normal	0.705584	0.573965	0.637845	705	40	1012	85	44.125	1.04801	1.05497	0.111111
	Yes	f	62	'062Y'	29/6/2016	0.6	0.694417	0.710164	0.508	652	7	1239	92	40.5625	normal	24/1/2017	0.2	hypokinesia	0.685325	0.921471	0.435592	545	1	1241	110	33.875	2.45436	1.06087	0.666667
	Yes	f	37	'037Y'	2015-10-09	0.64	0.684142	0.631783	0.670164	952	21	607	63	58.125	normal	19/5/2016	0.48	hypokinesia	0.6952	0.547237	0.62261	1034	21	488	58	63.9688	0.848292	1.11569	0.25
	Yes	f	55	'055Y'	27/1/2017	0.69	0.709405	0.651283	0.44285	705	7	743	85	43.6875	normal	2017-06-06	0.76	Normal	0.707338	0.577488	0.424665	652	1	839	92	40.6875	1.2282	1.00591	0.101449
	Yes	f	57	'057Y'	27/1/2017	0.64	0.681821	0.682888	0.702329	750	23	728	80	46.9375	normal	25/5/2017	0.36	hypokinetic	0.679577	0.827838	0.703332	631	21	1367	95	39.25	1.28191	1.07584	0.4375
	Yes	f	65	'065Y'	18/7/2016	0.46	0.70066	0.634238	0.514912	810	74	752	74	50.2812	poor	2017-04-04	0.45	hypokinetic	0.713312	0.609728	0.543499	833	72	763	72	51.5625	1.47049	0.95038	0.0217391
	Yes	f	66	'066Y'	2016-01-06	0.52	0.732579	0.690067	0.359821	789	2	867	76	49.625	normal	20/2/2017	0.51	hypokinetic	0.686075	0.726233	0.591782	821	11	776	73	50.6875	1.3284	0.812553	0.0192308
	Yes	f	74	'074Y'	21/2/2017	0.58	0.691176	0.636365	0.588392	923	5	754	65	57.3125	normal	23/8/2017	0.54	hypokinetic	0.700665	0.593246	0.545771	983	12	707	61	61.0625	1.17492	1.11382	0.0689655
	Yes	f	65	'065Y'	24/10/2012	0.62	0.655138	0.567958	0.45943	1016	0	323	59	62.625		15/3/2013	0.47	hypokinetic	0.731935	0.540725	0.381724	967	0	573	62	59.5938	0.653691	2.22939	0.241935
	Yes	f	61	'061Y'	14/12/2015	0.68	0.687038	0.644285	0.725693	895	1	783	67	55.2188		15/8/2016	0.68	Normal	0.675443	0.614909	0.866886	1260	2	1260	73	50.8125	1.37206	0.924956	0
	Yes	f	60	060Y'	27/1/2016	0.59	0.699341	0.564794	0.47376	821	10	884	73	50.7188	normal	17/10/2016	0.44	hypokinetic	0.706978	0.639181	0.440792	789	32	819	76	50.7188	1.06091	1.1447	0.254237
	Yes	f	45	'045Y'	17/12/2015	0.68	0.694854	0.457171	0.508866	1176	34	452	51	73.3125	normal	2016-09-09	0.61	Normal	0.709512	0.485794	0.45535	1132	12	648	53	67.875	1.06621	1.13397	0.102941
	Yes	f	38	'038Y'	27/2/2017	0.7	0.713657	0.487262	0.46885	923	71	517	67	57.3125		21/9/2017	0.58	Normal	0.6947	0.472647	0.497071	1016	47	410	64	64	1.28214	0.97226	0.171429
	Yes	f	22	060Y'	18/10/2016	0.57	0.695521	0.617424	0.515196	759	96	860	79	47.0938	normal	27/2/2017	0.52	Normal	0.695384	0.645918	0.529534	759	63	950	79	46.75	0.883527	0.95244	0.0877193
	Yes	f	43	'043Y'	2016-05-10	0.53	0.708938	0.609823	0.355329	833	2	774	72	52.8438	normal	27/2/2017	0.55	Normal	0.70726	0.639416	0.422335	869	0	915	69	54.0625	0.786334	0.937713	0.0377358
	Yes	f	57	'057Y'	28/2/2017	0.6	0.717746	0.632123	0.636426	631	4	1043	95	39.375	normal	21/11/2017	0.45	Normal	0.715553	0.673389	0.513195	705	5	1043	85	44	1.11556	1.23343	0.25
	Yes	f	47	'047Y'	2017-02-03	0.56	0.69897	0.560142	0.62142	1000	106	483	60	63.125	normal	2017-02-10	0.56	Normal	0.707423	0.573527	0.586139	857	26	797	70	53	1.18093	1.15541	0
	Yes	f	55	'055Y'	27/10/2016	0.88	0.709404	0.490113	0.546599	759	19	626	79	48.0938	normal	2017-02-03	0.71	Normal	0.67397	0.590995	0.526527	779	34	974	77	48.0625	1.20097	0.770878	0.193182
	Yes	f	61	'061Y'	2016-02-08	0.63	0.695484	0.648531	0.607063	857	0	698	70	53.7188	normal	2017-05-06	0.61	Normal	0.688259	0.614804	0.553667	833	0	765	72	51.9375	1.2705	0.915224	0.031746
	Yes	f	64	'064Y'	29/7/2015	0.75	0.696843	0.390042	0.441406	895	2	530	67	54.7188	normal	30/5/2016	0.66	Normal	0.685131	0.55731	0.620547	857	0	605	70	54.5	1.23871	0.951797	0.12
	Yes	f	56	'056Y'	2014-03-10	0.6	0.672071	0.554617	0.547788	937	0	650	64	58.25		25/2/2015	0.62	Normal	0.693911	0.63548	0.443151	759	1087	1302	79	50	1.06216	1.09708	0.0333333
	Yes	f	51	'051Y'	2013-10-12	0.66	0.68721	0.592878	0.653998	845	37	860	51.6563	71	normal	2014-01-09	0.55	Normal	0.697671	0.574159	0.533078	967	43	1033	62	59.0938	1.46086	1.26195	0.166667
	Yes	f	49	'049Y'	17/5/2013	0.74	0.692574	0.50145	0.534831	1016	9	479	59	67.7812	normal	18/3/2014	0.62	Normal	0.684406	0.494961	0.423935	1000	4	468	60	62.2188	0.740627	1.06988	0.162162
	Yes	f	57	'057Y'	2015-06-01	0.63	0.730039	0.646302	0.521996	555	14	1415	108	34.5	normal	21/9/2015	0.61	Normal	0.720263	0.523004	0.449989	740	193	1083	81	43.9688	1.27872	1.10528	0.031746
	Yes	f	18	'018Y'	2015-08-01	0.7	0.691239	0.445037	0.403529	1276	71	341	47	80	normal	30/4/2015	0.63	Normal	0.701529	0.658656	0.392115	769	47	677	78	47.1875	0.98007	0.916475	0.1
	Yes	f	52	'052Y'	2015-08-01	0.49	0.723158	0.524243	0.376456	821	8	1159	73	50.9375	normal	14/7/2015	0.53	Normal	0.738901	0.52458	0.353304	769	0	1294	78	48	1.01556	0.976991	0.0816327
	Yes	f	74	'074Y'	17/10/2012	0.71	0.647991	0.656985	0.673995	895	4	207	67	55.9375	normal	2013-02-07	0.57	Normal	0.685543	0.706714	0.595998	869	28	797	69	55.375	1.23389	2.02248	0.197183
	Yes	f	62	'062Y'	2014-08-12	0.67	0.706564	0.525016	0.528028	983	10	714	61	61.75	normal	2015-09-11	0.69	Normal	0.651057	0.608193	0.542607	1111	9	434	54	68.5625	0.906869	0.653004	0.0298507
	Yes	f	44	'044Y'	2013-05-07	0.58	0.692198	0.628857	0.595694	1034	155	494	58	63.7813	norma	24/2/2014	0.56	Normal	0.670478	0.535364	0.595694	1153	1	553	52	72.4375	1.15801	0.964648	0.0344828
	Yes	f	54	'054Y'	19/8/2013	0.57	0.683236	0.634617	0.604262	869	24	695	69	54.0625	normal	2014-08-05	0.6	Normal	0.699122	0.564833	0.487235	937	38	514	64	57.125	1.10448	1.11619	0.0526316
	Yes	f	46	'046Y'	23/3/2015	0.62	0.667308	0.636029	0.642239	800	30	1623	75	47.0312	normal	14/1/2016	0.57	Normal	0.667071	0.749634	0.671215	681	30	1158	88	40.6562	1.25042	1.16588	0.0806452
	Yes	f	53	'053Y'	30/11/2011	0.66	0.719503	0.58356	0.456421	937	3	621	64	58.5	normal	2012-03-09	0.61	Normal	0.712808	0.542547	0.413127	1500	81	937	40	91.625	1.04082	1.1034	0.0757576
	Yes	f	66	'066Y'	17/3/2014	0.82	0.70618	0.643095	0.663555	697	2	574	86	41.5312	normal	29/10/2014	0.66	Normal	0.707406	0.507122	0.591593	779	0	627	77	46.6875	1.00766	1.05258	0.195122
	Yes	f	59	'059Y'	13/5/2014	0.68	0.699703	0.699748	0.651192	681	5	914	88	42.4688	normal	2014-01-12	0.66	Normal	0.709597	0.701776	0.557109	740	2	1025	81	45.8125	1.51146	0.966554	0.0294118
	Yes	f	37	'037Y'	2014-09-09	0.63	0.697964	0.643472	0.425993	909	4	507	66	56.7188	normal	2015-07-04	0.49	Normal	0.680937	0.685337	0.570758	937	9	581	64	60.7812	1.1355	0.891033	0.222222
	Yes	f	59	'059Y'	2015-09-04	0.73	0.686338	0.536535	0.50209	1034	9	461	58	65.9062	normal	2015-02-11	0.72	Normal	0.687499	0.564729	0.510662	1034	9	461	58	65.9062	1.12233	0.983739	0.0136986
	Yes	f	48	'048Y'	14/1/2015	0.59	0.696506	0.648049	0.546424	800	33	601	75	50.2812	normal	18/8/2015	0.46	Normal	0.705048	0.691617	0.49128	833	9	652	72	52.4375	1.03418	1.0143	0.220339
	Yes	f	53	'053Y'	19/12/2014	0.65	0.69669	0.481848	0.424685	779	7	936	77	47.375	normal	18/8/2015	0.53	Normal	0.695364	0.600598	0.579281	869	3	830	69	55.8438	1.53173	0.881516	0.184615
	Yes	f	62	'062Y'	23/4/2015	0.56	0.696756	0.660798	0.434157	750	1	606	80	47.2812	normal	2015-10-11	0.59	Normal	0.702785	0.663544	0.463274	631	0	807	95	39.9062	0.879808	0.996623	0.0535714
	Yes	f	56	'056Y'	2014-04-07	0.69	0.683748	0.604585	0.321352	895	0	757	67	56.9375	normal	2015-09-02	0.52	Normal	0.72578	0.648556	0.324226	895	0	960	67	55.125	0.685412	1.39772	0.246377
	Yes	f	77	'077Y'	2018-12-01	0.66	0.690029	0.671364	0.640266	666	5	992	90	41.5625	normal	2018-08-10	0.64	Normal	0.718367	0.575343	0.471659	833	2	797	72	51.5625	1.00553	1.37079	0.030303
	Yes	f	51	'051Y'	14/2/2018	0.71	0.678467	0.496048	0.537597	821	16	1434	73	50.8125	normal	22/10/2018	0.64	Normal	0.652581	0.655684	0.571464	909	45	971	66	56.5625	1.17452	0.746981	0.0985915
	Yes	f	50	'050Y'	27/4/2016	0.71	0.682136	0.560796	0.712018	1052	76	864	57	66.25	normal	21/3/2017	0.66	Normal	0.686442	0.628083	0.568154	1052	32	951	62	60.4375	1.45455	1.00075	0.0704225
	Yes	f	56	'056Y'	20/9/2017	0.65	0.70768	0.480263	0.516394	909	11	904	66	55.9375	normal	18/6/2018	0.61	Normal	0.707869	0.49938	0.498427	937	2	615	64	58	0.86213	1.04359	0.0615385
	Yes	f	66	'066Y'	22/2/2018	0.65	0.754296	0.601381	0.516394	909	16	842	66	55.9375		2018-09-10	0.58	Normal	0.761369	0.62305	0.498427	937	48	859	64	58	1.03132	1.09299	0.107692
	Yes	f	47	'047Y'	13/11/2017	0.51	0.666933	0.696007	0.544458	705	2	1783	85	43.875	normal	16/7/2018	0.6	Normal	0.684143	0.649337	0.538872	689	13	1999	87	42.875	1.11085	1.13991	0.176471
	Yes	f	56	'056Y'	18/9/2017	0.75	0.68907	0.522187	0.737478	1071	24	779	56	66.875	normal	31/5/2018	0.62	Normal	0.678674	0.641986	0.639293	1000	32	800	60	62.4375	1.00317	1.03274	0.173333
	Yes	f	60	'060Y'	28/2/2018	0.53	0.712191	0.587413	0.629611	740	2	939	81	46.1875	normal	17/12/2018	0.55	Normal	0.724039	0.674579	0.444979	645	1	1006	93	40.125	0.841385	1.22886	0.0377358
	Yes	f	47	'047Y'	2018-05-06	0.6	0.690531	0.537413	0.583246	1000	2	531	60	61.6875	normal	2019-08-01	0.63	Normal	0.714242	0.630442	0.527161	909	6	855	66	56.6875	0.927425	1.12791	0.05
	Yes	f	43	'043Y'	17/2/2017	0.6	0.67869	0.712413	0.407752	789	0	859	76	49.1875	normal	17/8/2017	0.53	Normal	0.644721	0.808018	0.567771	789	3	1034	76	49.25	1.29949	0.787934	0.116667
	Yes	f	24	'024Y'	2018-05-03	0.62	0.673077	0.709753	0.482596	882	250	649	68	55.9375	normal	30/4/2018	0.54	Normal	0.709252	0.685847	0.548759	779	111	509	77	48.3125	1.0638	1.11301	0.129032
	Yes	f	49	'049Y'	2017-05-12	0.61	0.690121	0.728358	0.390422	869	29	615	69	54.1875	normal	29/10/2018	0.59	Normal	0.70464	0.66098	0.444483	952	23	543	63	59.625	1.0386	1.10884	0.0327869
	Yes	f	51	'051Y'	13/9/2017	0.64	0.707357	0.657252	0.804566	759	10	1713	79	46.9375	normal	2018-06-03	0.56	Normal	0.688596	0.67408	0.604098	769	18	1722	78	47.5	0.872798	1.00726	0.125
	Yes	f	51	'051Y'	22/11/2012	0.48	0.704472	0.586685	0.605353	545	13	814	110	33.375	normal	17/6/2013	0.72	Normal	0.685396	0.774252	0.747332	714	30	670	84	45.25	1.01278	0.978569	0.5
	Yes	f	38	'038Y'	2017-04-05	0.64	0.681157	0.572001	0.488674	1153	17	450	52	71.1875	normal	2018-09-01	0.62	Normal	0.683986	0.595013	0.448726	1052	8	428	57	64.8125	0.931614	1.043	0.03125
	Yes	f	48	'048Y'	19/10/2016	0.66	0.671577	0.491425	0.655655	967	4	646	62	59.8438	normal	2017-11-07	0.6	Normal	0.682808	0.503762	0.767643	1016	23	663	59	63.125	0.942267	1.03328	0.0909091
	Yes	f	52	'052Y'	2016-01-04	0.57	0.695534	0.660146	0.432537	909	27	626	66	56.6562	normal	29/11/2016	0.43	hypokinetic	0.70535	0.775528	0.43221	821	25	724	73	51.1875	1.16448	1.07258	0.245614
	Yes	f	51	'051Y'	17/1/2018	0.63	0.70662	0.556415	0.573139	923	52	1256	65	57.1875	normal	23/7/2018	0.53	Normal	0.709324	0.570843	0.501004	983	45	825	61	60.3125	1.03048	0.984337	0.15873
	Yes	f	74	'074Y'	17/10/2012	0.71	0.644332	0.693787	0.712846	895	4	207	67	55.9375	normal	2013-02-04	0.49	hypokinetic	0.68557	0.702144	0.618706	869	28	797	69	55.375	1.32005	2.02092	0.309859
	Yes	f	44	'044Y'	24/7/2018	0.51	0.653456	0.728276	0.378597	769	2	1394	78	47.875	normal	2018-12-09	0.41	hypokinetic	0.679963	0.79018	0.508164	821	299	566	73	51.25	0.914851	1.18945	0.196078
	Yes	f	78	'078Y'	25/7/2018	0.68	0.679196	0.660189	0.406829	1000	350	632	60	48.5	normal	2019-11-03	0.66	Normal	0.710105	0.632891	0.453646	681	319	986	88	43.75	0.950837	1.40872	0.0294118
	Yes	f	43	'043Y'	2017-05-04	0.56	0.748935	0.601087	0.435263	833	201	751	72	51.1875	normal	18/12/2017	0.51	Normal	0.736819	0.603028	0.40449	779	134	969	77	47.875	1.17925	0.966729	0.0892857
	Yes	f	48	'048Y'	20/12/2017	0.6	0.688748	0.594856	0.639019	882	8	846	68	54.3125	normal	30/7/2018	0.54	Normal	0.687594	0.557498	0.643127	895	4	866	67	55.5	0.902913	1.01805	0.1
	Yes	f	65	'065Y'	15/5/2018	0.68	0.713495	0.511378	0.516667	810	8	725	74	50.375	normal	2019-01-02	0.54	Normal	0.733413	0.648772	0.334262	681	7	902	88	42.1875	0.844743	1.15817	0.205882
	Yes	f	59	'059Y'	31/7/2018	0.7	0.700475	0.629545	0.644055	705	34	1028	85	43.5625	normal	2019-09-07	0.68	Normal	0.698984	0.658777	0.591873	638	2	1126	94	39.8125	0.866667	1.0985	0.0285714
	Yes	f	61	'061Y'	2018-11-01	0.8	0.685078	0.451697	0.635945	967	0	604	62	59.5625	normal	2018-02-08	0.64	Normal	0.696251	0.626765	0.507697	967	2	711	62	59.8125	1.03958	1.2092	0.2
	Yes	f	78	'078Y'	2018-06-08	0.67	0.708808	0.593439	0.610433	909	13	870	66	56.125	normal	2019-09-05	0.58	Normal	0.710246	0.522501	0.423899	1016	3	626	59	62.75	0.901786	1.404	0.134328
	Yes	f	66	'066Y'	21/1/2014	0.54	0.712625	0.593059	0.389279	750	5	974	80	46.75	normal	26/10/2017	0.46	hypokinetic	0.713176	0.66413	0.465942	697		0	86	43.5	1.09635	0.897926	0.148148
	Yes	f	65	'065Y'	23/1/2013	0.67	0.719435	0.610668	0.484059	937	36	491	64	53.6875	normal	22/1/2014	0.55	Normal	0.732147	0.674078	0.397475	821	62	547	73	50.8125	0.96368	1.18844	0.179104
	Yes	f	47	'047Y'	2013-01-08	0.5	0.708367	0.57644	0.439358	1111	7	503	54	67.5625	normal	15/9/2014	0.2	hypokinetic	0.707704	0.912874	0.419031	681	10	691	88	42.1875	1.68056	0.96787	0.6
	Yes	f	71	'071Y'	2013-12-06	0.63	0.717307	0.491868	0.448029	895	22	600	67	53.5625	normal	16/6/2014	0.58	Normal	0.716047	0.689373	0.364155	882	2	612	68	55.7813	0.786026	1.12255	0.0793651
	Yes	f	56	'056Y'	22/1/2013	0.55	0.708081	0.671212	0.633566	869	0	975	69	53.9062	normal	2013-02-05	0.49	Normal	0.707157	0.746471	0.585461	857	0	1203	70	53.3438	1.23296	1.04746	0.109091
	Yes	f	36	'036Y'	16/11/2012	0.58	0.727688	0.596372	0.486457	821	20	642	73	49.8438	normal	2013-06-03	0.53	Normal	0.72597	0.558698	0.466476	800	51	690	75	50.9375	0.986883	1.01842	0.0862069
	Yes	f	62	'062Y'	2013-12-11	0.5	0.725191	0.459164	0.325588	1034	2	520	58	62.6562	normal	20/1/2014	0.47	Normal	0.714702	0.553905	0.349427	1052	0	515	57	65.8125	1.19347	1.00268	0.06
	Yes	f	81	'081Y'	2012-09-08	0.72	0.732933	0.592922	0.333553	967	0	681	62	60.125	normal	2013-04-02	0.61	Normal	0.743297	0.544446	0.401761	895	0	630	67	56.1562	0.901613	1.04901	0.152778
	Yes	f	36	'036Y'	2013-08-03	0.63	0.756581	0.54884	0.323398	833	50	479	72	48.8125	normal	28/10/2013	0.54	Normal	0.729129	0.537517	0.365403	810	66	466	74	52.25	0.973207	1.00318	0.142857
	Yes	f	63	'063Y'	2013-10-01	0.59	0.715186	0.586914	0.547981	952	35	1625	63	58.7188	normal	27/9/2013	0.49	hypokinetic	0.715542	0.589726	0.573912	909	4	996	66	56.7813	0.88141	1.05833	0.169492
	Yes	f	50	'050Y'	2013-01-05	0.5	0.729828	0.701048	0.474457	652	7	1003	92	41.75	normal	30/1/2014	0.62	Normal	0.709259	0.657459	0.399943	645	5	873	93	40.5625	1.0379	1.0957	0.24
	Yes	f	61	'061Y'	14/12/2012	0.62	0.72601	0.503034	0.595115	821	16	1172	73	51.8438	normal	30/1/2014	0.62	Normal	0.716346	0.519689	0.404738	714	13	1072	84	44	0.78478	1.34734	0
	Yes	f	64	'064Y'	2014-05-02	0.64	0.740652	0.523315	0.552777	1132	180	1043	53	70.375	normal	2014-09-07	0.49	hypokinetic	0.707165	0.579171	0.568182	714	0	1242	84	42.5312	1.16733	1.09084	0.234375
	Yes	f	81	'081Y'	2014-06-02	0.7	0.83552	0.372784	0.387278	1153	2	461	52	71.0312	normal	2014-02-06	0.68	Normal	0.715453	0.419672	0.537922	1153	0	450	52	71.875	0.945722	1.04388	0.0285714
	Yes	f	57	'057Y'	2014-07-02	0.59	0.707151	0.533574	0.413462	869	6	639	69	53.9062	normal	2014-11-08	0.54	Normal	0.726663	0.597616	0.409724	923	13	596	65	55.9375	0.771758	1.00719	0.0847458
	Yes	f	82	'082Y'	30/1/2013	0.53	0.76625	0.667699	0.608704	659	448	799	91	39.3125	normal	21/10/2013	0.5	Normal	0.722292	0.670184	0.470497	759	612	659	79	49.5	1.23863	1.22318	0.0566038
	Yes	f	48	'048Y'	2013-12-07	0.73	0.734124	0.574508	0.593633	659	6	1046	91	41.3125	normal	20/2/2014	0.72	Normal	0.713816	0.476117	0.536282	909	35	757	66	59.25	1.08699	1.06436	0.0136986
	Yes	f	63	'063Y'	15/11/2012	0.75	0.707169	0.593845	0.58936	857	188	553	70	55.6563	normal	25/11/2011	0.59	Normal	0.70731	0.536642	0.418975	952	7	503	63	60.25	1.12921	1.18222	0.213333
	Yes	f	44	'044Y'	13/8/212	0.72	0.714615	0.634267	0.548416	882	25	1278	68	57	normal	2013-08-04	0.6	Normal	0.736951	0.651249	0.619318	1034	261	475	58	64.75	1.07914	0.870609	0.166667
	Yes	f	34	'034Y'	22/10/2012	0.66	0.708206	0.544155	0.497687	1000	28	557	60	57.7813	normal	2013-04-10	0.51	Normal	0.745538	0.677416	0.518953	909	1	555	66	57.4375	0.879859	1.24756	0.227273
	Yes	f	53	'053Y'	22/5/2013	0.61	0.707658	0.578949	0.536584	714	0	845	84	44.3438	normal	2014-03-03	0.56	Normal	0.712655	0.573786	0.468422	1052	0	627	57	65.9375	1.07609	1.06261	0.0819672
	Yes	f	71	'071Y'	17/9/2012	0.64	0.721838	0.48802	0.433136	1052	10	833	57	65.0938	normal	2013-02-07	0.6	Normal	0.708714	0.522475	0.561407	1132	3	479	53	72.4688	0.900322	0.760276	0.0625
	Yes	f	56	'056Y'	2012-01-10	0.45	0.71732	0.594521	0.692672	560	4	1271	107	33.2188	normal	2013-01-03	0.58	Normal	0.716668	0.6117	0.5732	714	8	861	84	43.5312	1.58643	1.00707	0.288889
	Yes	f	49	'049Y'	6/22013	0.58	0.708121	0.559007	0.732851	779	24	866	77	48.5625	normal	23/12/2013	0.58	Normal	0.711426	0.505744	0.622487	1034	181	518	58	61.0312	0.872188	1.10218	0
	Yes	f	53	'053Y'	23/7/2013	0.68	0.707859	0.55075	0.405875	857	4	564	70	54.1562	normal	28/4/2014	0.62	Normal	0.714749	0.561369	0.477278	869	4	480	69	54.3125	0.984227	0.936468	0.0882353

## Sheet: Segmentation
esoft	Active_countoring	RNA_Toolbox		LVEF_diffrence	entopy_percentage_diff
0.63	0.71	0.71		-0.231	0.054
0.76	0.72	0.72		-0.007	0
0.68	0.62	0.63		-0.071	0.362
0.68	0.63	0.63		-0.084	-0.125
0.62	0.64	0.64		-0.076	-0.102
0.66	0.66	0.67		-0.056	0.243
0.54	0.56	0.54		-0.24	0.118
0.6	0.6	0.59		0.02	-0.239
0.64	0.65	0.64		-0.036	0.296
0.59	0.6	0.61		0.002	0.297
0.68	0.63	0.63		-0.155	0.194
0.6	0.63	0.63		-0.054	0.207
0.56	0.64	0.65		-0.073	0.798				R
0.88	0.84	0.8		-0.009	0.126
0.63	0.63	0.64		-0.076	-0.205
0.63	0.66	0.66		0.252	0.384
0.49	0.49	0.5		-0.098	0.323
0.67	0.64	0.66		0.098	0.287
0.62	0.64	0.64		-0.084	0.021
0.68	0.59	0.6		-0.01	0
0.63	0.6	0.6		0.035	0.251
0.73	0.66	0.68		-0.052	0.248
0.59	0.59	0.62		-0.029	0.1
0.56	0.63	0.61		0.046	-0.394
0.69	0.7	0.7		-0.081	0.577
0.71	0.68	0.65		-0.09	0.448
0.71	0.69	0.69		-0.087	0.329
0.65	0.64	0.65		-0.027	-0.303
0.65	0.61	0.61		-0.046	-0.332
0.75	0.69	0.69		-0.012	0.256
0.61	0.58	0.58
0.6	0.62	0.64
0.7	0.62	0.62

## Sheet: Bkg
meanBkg	Bkg1	Bkg2	Bkg3	Bkg4	Bkg5	Bkg6	average_1_6	eSoft_Bkg
5	29	25	24	22	25	23		28
5	29	25	24	22	25	23		27
3	22	22	23	23	26	20		24
5	27	25	28	24	27	22		25
4	26	27	28	25	28	26		25
4	28	24	29	23	24	25		28
4	23	23	31	23	23	23		25
4	26	23	25	25	26	23		24
5	25	28	29	25	25	25		24
4	23	21	24	23	27	26		24
4	26	22	24	22	27	22		26
4	28	20	31	27	23	26		27
4	25	23	35	19	26	26		24
2	27	24	26	25	25	30		27
4	26	21	31	23	21	23		27
3	27	21	20	24	22	25		25
4	29	23	28	27	25	24		27
3	22	20	21	27	24	23		24
4	22	23	23	24	23	25		24
4	23	24	24	25	25	24		25
4	24	26	25	28	26	23		24
4	20	22	26	24	22	23		23
4	21	21	26	24	22	23		25
3	33	21	20	31	23	25		30
4	28	21	21	26	23	30		26
4	23	20	19	25	23	20		24
4	25	27	28	29	26	20		23
3	25	22	22	28	29	25		26
4	24	21	19	22	23	25		23
3	21	21	23	21	25	23		24
5	26	29	30	23	25	25		24
3	25	24	17	27	25	22		26
3	17	21	20	27	24	21		16
3	20	23	18	23	25	29		20

## Sheet: Median
EntropyMedian	EntropyMMWF	EntropyWiener	EntropyMean
0.64	0.87	0.87	0.61
0.6	0.71	0.71	0.59
0.71	0.78	0.78	0.65
0.88	0.88	0.88	0.79
0.72	0.84	0.84	0.72
0.71	0.81	0.81	0.67
0.61	0.79	0.79	0.59
0.54	0.73	0.73	0.5
0.75	0.82	0.82	0.65
0.75	0.91	0.91	0.72
0.74	0.88	0.88	0.69
0.72	0.89	0.89	0.66
0.63	0.85	0.85	0.57
0.68	0.74	0.74	0.57
0.78	0.91	0.91	0.78
0.67	0.78	0.78	0.63
0.77	0.88	0.88	0.73
0.72	0.87	0.87	0.59
0.88	0.96	0.96	0.84
0.7	0.88	0.88	0.69
0.69	0.83	0.83	0.65
0.62	0.81	0.81	0.6
0.6	0.76	0.76	0.61
0.57	0.77	0.77	0.54
0.71	0.86	0.86	0.73
0.88	0.94	0.94	0.87
0.89	0.93	0.93	0.92
0.85	0.93	0.93	0.82
0.79	0.86	0.86	0.72
0.74	0.86	0.86	0.72
0.8	0.82	0.82	0.78
0.5	0.67	0.67	0.48
0.58	0.73	0.73	0.55
0.65	0.82	0.82	0.62
0.73	0.86	0.86	0.67
0.76	0.87	0.87	0.71
0.74	0.86	0.86	0.72
0.71	0.88	0.88	0.64
0.77	0.86	0.86	0.75
0.76	0.9	0.9	0.71
0.6	0.77	0.77	0.56
0.5	0.67	0.67	0.45
0.76	0.88	0.88	0.73

## Sheet: E vs ApEn
Entropy	App_Entropy
0.692	0.848
0.479	0.562
0.646	0.753
0.652	0.698
0.49	0.444
0.507	0.404
0.828	0.619
0.485	0.294
0.871	0.465
0.63	0.563
0.72	0.393
0.72	0.393
0.846	0.652
0.542	0.491
0.775	0.728
0.58	0.591
0.843	0.461
0.621	0.878
0.877	0.826
0.863	0.563
0.816	0.553
0.714	0.785
0.523	0.697
0.699	0.624
0.576	0.559
0.628	0.388
0.766	0.342
0.73	0.724
0.761	0.43
0.936	0.511
0.857	0.495
0.4	0.3
0.939	0.596
0.871	0.494
0.671	0.423
0.668	0.524
0.856	0.339
0.788	0.821
0.524	0.762
0.492	0.887
0.805	1.061
0.836	0.348
0.8	0.605
0.606	0.608
0.862	0.623
0.894	0.785
0.819	0.629
0.647	0.715
0.579	0.466
0.776	0.527
0.755	0.427
0.725	0.383
0.752	0.916
0.727	0.702
0.734	0.519
0.88	0.494
0.649	0.518
0.782	0.371
0.602	0.491
0.812	0.527
0.794	0.335
0.836	0.432
0.627	0.428
0.727	0.579
0.727	0.579
0.815	0.453
0.621	0.607
0.768	0.61
0.84	1.093
0.855	0.595
0.765	0.423
0.875	0.811
0.44	0.779
0.3	0.944
0.825	0.564
0.842	0.357
0.82	0.421
0.875	0.811
0.44	0.779
0.573	0.51
0.754	0.277
0.806	0.405
0.77	0.463
0.756	0.666
0.558	0.554
0.879	0.61
0.826	0.524
0.572	0.434
0.67	0.848
0.495	0.471
0.873	0.591
0.721	0.888
0.757	0.62
0.648	0.525
0.71	0.577
0.634	0.458
0.607	0.632
0.855	0.615
0.68	0.505
0.665	0.413
0.784	0.442
0.799	0.385
0.694	0.42
0.6	0.742
0.416	0.388
0.748	0.86
0.358	0.515
0.657	0.819
0.87	0.361
0.81	0.416
0.743	0.548
0.874	0.819
0.752	0.471
0.588	0.44
0.524	0.61
0.713	0.361
0.794	0.595
0.745	0.509
0.81	0.389
0.896	0.54
0.783	0.447
0.38	0.331
0.724	0.521
0.702	0.676
0.682	0.682

## Sheet: Filter Experiment LVEF
Median	MMWF	Wiener	Mean	eSoft
59	61	63	67	59
64	66	68	72	75
56	59	62	67	60
58	61	65	69	70
63	65	68	71	63
79	74	74	75	62
60	62	65	69	71
62	64	66	70	66
56	59	62	67	52
61	61	61	62	63
56	59	62	66	63
56	58	60	64	57
61	63	65	68	65
63	65	68	70	64
72	70	70	70	74
60	62	65	69	72
57	60	63	68	56
60	63	66	69	67
53	56	60	64	68
56	59	62	66	61
56	59	62	66	62
60	63	66	69	56
58	60	62	66	60
61	63	65	69	65
66	67	68	72	58
66	67	69	72	66
60	62	65	68	71
56	58	62	66	57
76	76	77	79	76
60	62	65	68	65
84	83	81	81	70
64	66	67	70	71
87	88	88	89	88
56	59	62	66	60
52	54	57	61	54
56	59	62	67	62
58	61	63	68	68
56	58	60	65	53
68	69	71	74	68
51	55	60	64	63
64	65	67	69	69
63	64	66	69	68
53	56	58	63	60

## Sheet: LVEF filters
Median	MMWF	Wiener	Mean	Median3	MMWF3	Winer3	Mean3		LVEF__Median_filter_with_no_extreme_	eSoft__no_extreme_values
63	62	62	62	57	57	56	57		63	60
64	64	63	63	64	64	64	64		64	60
56	56	56	56	56	56	55	56		56	59
62	62	62	62	61	61	62	62		62	63
64	64	64	64	64	63	63	63		64	63
87	85	85	85	85	85	86	84			88
66	66	66	66	60	59	59	59		66	69
61	61	61	61	60	60	60	60		61	64
55	55	55	55	54	54	54	54		55	56
67	67	67	67	64	64	64	64		67	64
64	64	64	64	59	59	59	60		64	63
55	55	55	55	55	55	54	54		55	57
63	62	62	62	65	63	63	63		63	65
66	67	66	66	68	68	68	68		66	64
60	60	60	60	60	60	60	60		60	64
61	61	61	61	61	61	61	60		61	66
57	57	57	57	60	59	59	59		57	56
60	61	61	61	60	60	60	60		60	64
55	55	55	55	51	51	51	51		55	59
56	56	56	56	54	53	53	53		56	60
58	58	57	57	56	56	56	56		58	52
60	61	62	62	63	64	63	63		60	56
60	59	59	59	58	58	58	58		60	60
60	60	60	59	59	60	60	60		60	65
66	66	65	66	66	65	65	64		66	65
66	66	65	65	64	65	64	64		66	66
60	60	60	60	61	62	62	62		60	58
58	57	57	58	58	59	59	59		58	52
77	77	76	76	73	72	73	73			76
61	60	60	60	62	61	61	61		61	65
85	85	84	84	82	83	80	81			83
65	64	64	64	66	65	65	65		65	69
78	78	78	78	78	78	78	78			81
54	54	54	54	55	55	55	55		54	57
54	53	53	53	55	54	53	53		54	54
57	57	57	57	56	56	56	56		57	62
56	56	56	56	58	57	57	57		56	60
56	56	56	56	56	56	56	56		56	53
69	69	69	69	65	66	65	66		69	68
54	54	54	54	55	55	55	55		54	60
65	64	64	63	65	64	64	64		65	69
64	64	63	64	59	59	59	59		64	68
54	54	54	54	51	51	51	51		54	55

## Sheet: LVEF seed Region growing 
1_seed	5_seeds	9_seeds
64	64	64
60	60	62
61	61	61
59	59	60
64	64	64
65	65	66
54	54	54
54	54	55
42	42	42
46	46	48
59	59	59
57	56	59
62	62	62
64	64	65
71	71	71
61	61	62
58	58	58
55	55	57
56	56	56
54	54	56

## Sheet: Significant Drop
LVEF_Diff	E_post	ApE_post	E_pre	ApE_pre
0.19896	0.6743	0.7422	0.6922	0.8477
0.16234	0.6996	0.6802	0.6459	0.7535
0.25005	0.7209	0.7022	0.5065	0.4039
0.20798	0.8364	0.4607	0.6297	0.5628
0.19503	0.5521	0.6929	0.7196	0.3934
0.25336	0.5705	0.75	0.7748	0.728
0.24299	0.5722	0.7374	0.6211	0.8776
0.2008	0.5962	0.6717	0.5756	0.5595
0.22166	0.8351	0.4521	0.6278	0.3879
0.1444	0.6692	0.8447	0.73	0.7237
0.39276	0.8938	0.6555	0	0.5237
0.16559	0.7827	0.5856	0.8715	0.4942
0.38412	0.7467	0.7119	0.6709	0.4232
0.17381	0.5629	0.64	0.7879	0.8214
0.14157	0.6884	0.8064	0.4916	0.8871
0.16745	0.6706	0.6212	0.8618	0.6231
0.45156	0.6586	0.8307	0.8945	0.7853
0.20074	0.6753	0.5531	0.8188	0.6286
0.16982	0.7613	0.423	0.6471	0.7149
0.16231	0.646	0.7231	0.7759	0.5275
0.39558	0.6042	0.6658	0.7252	0.3829
0.15729	0.6866	0.8759	0.7525	0.9157
0.14885	0.5267	0.6867	0.7274	0.702
0.257	0.7076	0.7056	0.7336	0.5191
0.2837	0.6409	0.7297	0.6488	0.5181
0.25643	0.5436	0.6364	0.6019	0.4914
0.33995	0.7303	0.4757	0.7941	0.3352
0.16136	0.5023	0.7733	0.6273	0.4285
0.18669	0.5145	0.7931	0.8149	0.4527
0.30758	0.6339	0.7691	0.8401	1.0926
0.20509	0.7977	0.3773	0.855	0.5947
0.25868	0.5876	0.7088	0.7654	0.4226
0.30553	0.7514	0.5569	0.8748	0.8106
0.18815	0.6082	0.7729	0.8423	0.3575
0.20028	0.7514	0.5569	0.8748	0.8106
0.16797	0.5826	0.8202	0.4405	0.779
0.17456	0.6025	0.77	0.754	0.2775
0.20154	0.8204	0.7691	0.5719	0.4344
0.2559	0.7354	0.6863	0.7209	0.888
0.34643	0.6365	0.7536	0.6478	0.5248
0.14785	0.6241	0.5318	0.6799	0.5054
0.2563	0.6445	0.5949	0.7842	0.4422
0.33682	0.7174	0.6138	0.799	0.3854
0.54569	0.8233	0.7563	0.6003	0.7418
0.14807	0.7015	0.4874	0.8702	0.3607
0.15055	0.5631	0.6692	0.7515	0.4708
0.1773	0.7346	0.4163	0.713	0.3611
0.13613	0.5897	0.6949	0.7943	0.5945
0.27541	0.589	0.563	0.7454	0.5087
0.16185	0.556	0.6909	0.8101	0.3895
0.33848	0.6299	0.6291	0.8964	0.5396
0.26221	0.6149	0.6271	0.7829	0.4468
0.16214	0.6793	0.5846	0.3805	0.3314
